# Supplementary material for: The cholesterol biosynthesis pathway regulates IL-10 expression in human Th1 cells
Source: Nat Commun. 2019 Jan 30;10:498. doi: 10.1038/s41467-019-08332-9 (PMC6353904; doi:10.1038/s41467-019-08332-9)
Supplement: Supplementary file 2 — Supplementary Data 1 [file 41467_2019_8332_MOESM2_ESM.xlsx]

## Sheet: Supplementary data 1.txt
Genes in IL-10 negative populations correlated with IL-10 levels in double positive cells
Symbol	Gene name	r	p.value	p.adj
RFPL3S	RFPL3 antisense	9.71427	3.51e-07	0.00208982
RNF19A	ring finger protein 19A, RBR E3 ubiquitin protein ligase	-19.6466	3.1e-07	0.00208982
FOSL2	FOS-like antigen 2	-11.2975	1.17e-07	0.00208982
FAIM	Fas apoptotic inhibitory molecule	21.7068	5.69e-07	0.00254297
DHCR7	7-dehydrocholesterol reductase	-12.087	1.22e-06	0.0035298
AREG	amphiregulin	-7.34839	1.18e-06	0.0035298
ETNK1	ethanolamine kinase 1	-20.6407	1.78e-06	0.0035298
ZNRF1	zinc and ring finger 1, E3 ubiquitin protein ligase	-15.9181	1.55e-06	0.0035298
RIMKLB	ribosomal modification protein rimK-like family member B	12.4045	1.62e-06	0.0035298
HMGCR	3-hydroxy-3-methylglutaryl-CoA reductase	-19.1561	2.04e-06	0.00364619
RMI2	RecQ mediated genome instability 2	-12.2272	2.46e-06	0.00400546
NRIP1	nuclear receptor interacting protein 1	11.5994	3.75e-06	0.00558552
ZADH2	zinc binding alcohol dehydrogenase domain containing 2	24.2354	4.41e-06	0.0060629
MSMO1	methylsterol monooxygenase 1	-14.689	5.73e-06	0.00682743
PMEPA1	prostate transmembrane protein, androgen induced 1	10.5008	5.35e-06	0.00682743
RAB3B	RAB3B, member RAS oncogene family	-26.9649	6.69e-06	0.00747031
LOC100287896	uncharacterized LOC100287896	13.8946	7.17e-06	0.00754106
ZNF677	zinc finger protein 677	18.4323	7.8e-06	0.00774618
BCOR	BCL6 corepressor	12.7425	8.75e-06	0.00823227
FDFT1	farnesyl-diphosphate farnesyltransferase 1	-18.5555	9.8e-06	0.0087575
DHCR7	7-dehydrocholesterol reductase	-14.9099	1.04e-05	0.00886242
LINC00662	long intergenic non-protein coding RNA 662	-26.8362	1.15e-05	0.0093383
MAST4	microtubule associated serine/threonine kinase family member 4	-22.5699	1.29e-05	0.00989748
TRAF3IP2	TRAF3 interacting protein 2	-16.8624	1.33e-05	0.00989748
NRIP1	nuclear receptor interacting protein 1	17.805	1.6e-05	0.0106188
FOSL2	FOS-like antigen 2	-16.7487	1.66e-05	0.0106188
FBXL17	F-box and leucine-rich repeat protein 17	18.5455	1.66e-05	0.0106188
OTUD1	OTU deubiquitinase 1	15.1551	1.52e-05	0.0106188
BRE-AS1	BRE antisense RNA 1	-10.6749	1.78e-05	0.0106355
ZNRF1	zinc and ring finger 1, E3 ubiquitin protein ligase	-13.3254	1.74e-05	0.0106355
DDIT4	DNA-damage-inducible transcript 4	-9.93524	1.89e-05	0.0109058
PEX26	peroxisomal biogenesis factor 26	25.3097	2.1e-05	0.0117476
SCD	stearoyl-CoA desaturase (delta-9-desaturase)	-11.6592	2.45e-05	0.0121818
RNF19A	ring finger protein 19A, RBR E3 ubiquitin protein ligase	-18.6159	2.5e-05	0.0121818
KLHDC4	kelch domain containing 4	-25.9204	2.46e-05	0.0121818
HMGCS1	3-hydroxy-3-methylglutaryl-CoA synthase 1 (soluble)	-16.1155	2.52e-05	0.0121818
SLC39A10	solute carrier family 39 (zinc transporter), member 10	-12.6058	2.49e-05	0.0121818
SCD	stearoyl-CoA desaturase (delta-9-desaturase)	-7.39236	3.14e-05	0.0145082
OTUD1	OTU deubiquitinase 1	14.8316	3.17e-05	0.0145082
BCOR	BCL6 corepressor	12.3209	3.61e-05	0.0161286
CTLA4	cytotoxic T-lymphocyte-associated protein 4	-23.8669	3.75e-05	0.0163544
SRSF3	serine/arginine-rich splicing factor 3	18.3062	4.24e-05	0.018053
LDLR	low density lipoprotein receptor	-6.47324	5.07e-05	0.0210581
INPP5F	inositol polyphosphate-5-phosphatase F	15.3832	5.69e-05	0.023122
TTC30B	tetratricopeptide repeat domain 30B	16.6367	6.3e-05	0.0245554
CLK3	CDC-like kinase 3	-25.2877	6.39e-05	0.0245554
DHTKD1	dehydrogenase E1 and transketolase domain containing 1	-17.3875	6.46e-05	0.0245554
ZNF664	zinc finger protein 664	23.6723	7.41e-05	0.0274295
FAM53A	family with sequence similarity 53, member A	15.3564	7.56e-05	0.0274295
AP4S1	adaptor-related protein complex 4, sigma 1 subunit	22.8273	7.67e-05	0.0274295
RDH11	retinol dehydrogenase 11 (all-trans/9-cis/11-cis)	-22.0029	8.04e-05	0.0276333
TAGAP	T-cell activation RhoGTPase activating protein	12.6728	7.92e-05	0.0276333
SHF	Src homology 2 domain containing F	12.7479	8.42e-05	0.0284177
NT5DC1	5'-nucleotidase domain containing 1	22.6762	9.46e-05	0.0313247
ID3	inhibitor of DNA binding 3, dominant negative helix-loop-helix protein	7.66718	0.00010594	0.0338193
IER5L	immediate early response 5-like	14.1569	0.000105099	0.0338193
LDLR	low density lipoprotein receptor	-13.1172	0.000108525	0.0340369
HEG1	heart development protein with EGF-like domains 1	15.5523	0.000113147	0.0342835
RBKS	ribokinase	-10.4879	0.000112916	0.0342835
LDOC1L	leucine zipper, down-regulated in cancer 1-like	18.2841	0.000116826	0.0348083
TCFL5	transcription factor-like 5 (basic helix-loop-helix)	18.6898	0.000120328	0.0348363
MT1F	metallothionein 1F	10.2931	0.000121324	0.0348363
PPP2R2A	protein phosphatase 2, regulatory subunit B, alpha	-19.972	0.000122766	0.0348363
SLC2A3	solute carrier family 2 (facilitated glucose transporter), member 3	-14.6039	0.000133246	0.0361051
INTS6	integrator complex subunit 6	21.0466	0.000133296	0.0361051
CTLA4	cytotoxic T-lymphocyte-associated protein 4	-8.7866	0.000131099	0.0361051
MAP3K2	mitogen-activated protein kinase kinase kinase 2	19.8306	0.000135549	0.0361674
EPAS1	endothelial PAS domain protein 1	-4.91043	0.000141312	0.0371505
FKBP5	FK506 binding protein 5	-20.2204	0.000144029	0.0373159
IDI1	isopentenyl-diphosphate delta isomerase 1	-22.6101	0.000146184	0.0373334
GAD1	glutamate decarboxylase 1 (brain, 67kDa)	-22.0305	0.000148511	0.0373935
SYTL3	synaptotagmin-like 3	-8.67993	0.00017962	0.0391196
NPC1	Niemann-Pick disease, type C1	-20.5674	0.000176388	0.0391196
CDKN2D	cyclin-dependent kinase inhibitor 2D (p19, inhibits CDK4)	-10.4946	0.000178849	0.0391196
SCD	stearoyl-CoA desaturase (delta-9-desaturase)	-7.86224	0.000179443	0.0391196
BATF3	basic leucine zipper transcription factor, ATF-like 3	-10.1498	0.000175045	0.0391196
CTLA4	cytotoxic T-lymphocyte-associated protein 4	-10.7641	0.000167231	0.0391196
FOSL2	FOS-like antigen 2	-8.93936	0.000174429	0.0391196
PAX8-AS1	PAX8 antisense RNA 1	11.1453	0.000160169	0.0391196
ADO	2-aminoethanethiol (cysteamine) dioxygenase	-23.7101	0.000183814	0.0391196
EIF3F	eukaryotic translation initiation factor 3, subunit F	13.1103	0.00018123	0.0391196
PYROXD1	pyridine nucleotide-disulphide oxidoreductase domain 1	11.2392	0.000183774	0.0391196
CTLA4	cytotoxic T-lymphocyte-associated protein 4	-9.40979	0.000158319	0.0391196
SEPT7	septin 7	14.6168	0.000172224	0.0391196
TMEM254	transmembrane protein 254	20.6972	0.000192295	0.0404431
NR3C1	nuclear receptor subfamily 3, group C, member 1 (glucocorticoid receptor)	13.7313	0.00020068	0.0417157
TRAF3IP2	TRAF3 interacting protein 2	-17.7462	0.000212462	0.04199
IDI1	isopentenyl-diphosphate delta isomerase 1	-22.217	0.000212167	0.04199
SEC24A	SEC24 family member A	-20.6652	0.000209703	0.04199
ZNRF1	zinc and ring finger 1, E3 ubiquitin protein ligase	-8.56919	0.000207243	0.04199
METAP1D	methionyl aminopeptidase type 1D (mitochondrial)	18.3901	0.000213744	0.04199
RAPGEF2	Rap guanine nucleotide exchange factor (GEF) 2	21.216	0.000218686	0.0424941
LRRC8C	leucine rich repeat containing 8 family, member C	19.1679	0.000225094	0.0428086
TMEM65	transmembrane protein 65	-13.8494	0.000224313	0.0428086
DUSP6	dual specificity phosphatase 6	-4.75985	0.000235153	0.0437898
TUSC1	tumor suppressor candidate 1	12.3391	0.000235071	0.0437898
MON1B	MON1 secretory trafficking family member B	-25.7664	0.000238253	0.0439097
LOC440149	uncharacterized LOC440149	19.7319	0.000261057	0.0476215
CISD3	CDGSH iron sulfur domain 3	-11.8523	0.000269167	0.048119
KISS1R	KISS1 receptor	-7.91333	0.000266524	0.048119
ADIPOR2	adiponectin receptor 2	-22.5859	0.000285005	0.0486553
RLF	rearranged L-myc fusion	22.5188	0.000280604	0.0486553
FDFT1	farnesyl-diphosphate farnesyltransferase 1	-23.0266	0.00027541	0.0486553
B3GALT2	UDP-Gal:betaGlcNAc beta 1,3-galactosyltransferase, polypeptide 2	22.6263	0.000282366	0.0486553
RASGRF2	Ras protein-specific guanine nucleotide-releasing factor 2	11.6854	0.000285775	0.0486553
SLC30A1	solute carrier family 30 (zinc transporter), member 1	9.63318	0.000289438	0.048814
ZDHHC18	zinc finger, DHHC-type containing 18	-20.1577	0.000293936	0.0491092
EIF2AK2	eukaryotic translation initiation factor 2-alpha kinase 2	-20.1176	0.00029709	0.0491766
DUSP6	dual specificity phosphatase 6	-4.84864	0.000303828	0.0493776
FAM122A	family with sequence similarity 122A	20.3274	0.000301119	0.0493776
LIMK2	LIM domain kinase 2	-23.799	0.000306776	0.0494075
