# Supplementary material for: The cholesterol biosynthesis pathway regulates IL-10 expression in human Th1 cells
Source: Nat Commun. 2019 Jan 30;10:498. doi: 10.1038/s41467-019-08332-9 (PMC6353904; doi:10.1038/s41467-019-08332-9)
Supplement: Supplementary file 3 — Supplementary Data 2 [file 41467_2019_8332_MOESM3_ESM.xlsx]

## Sheet: Supplementary Data 2
Lipidomic analysis of CD4+ T cells treated with atorvastatin ± mevalonic acid
			Donor 1	Donor 1	Donor 1	Donor 1	Donor 1	Donor 2	Donor 2	Donor 2	Donor 2	Donor 2	Donor 3	Donor 3	Donor 3	Donor 3	Donor 3
Lipid ID	m/z	Retention time	Ex vivo	CD3+CD46	CD3+CD46+AT (1mM)	CD3+CD46+AT (5mM)	CD3+CD46+AT (5mM)+MA (250mM)	Ex vivo	CD3+CD46	CD3+CD46+AT (1mM)	CD3+CD46+AT (5mM)	CD3+CD46+AT (5mM)+MA (250mM)	Ex vivo	CD3+CD46	CD3+CD46+AT (1mM)	CD3+CD46+AT (5mM)	CD3+CD46+AT (5mM)+MA (250mM)
[CE(22:6)+NH4]	714.622	406.52	0	19144.1	12743.5	29175.9	59763.1	29092.2	87066.5	67780.7	58144.5	31726.6	40269.7	19954.8	56945.5	34734.9	132483
[Cer(22:0)+H]	372.349	30.64	160823	158217	176947	196843	245202	269676	258923	284699	347546	123543	111177	105480	106776	78774.1	145159
[Cer(22:0)+H]	372.349	42.1	39286.5	80945.8	96234.2	215667	99011.3	104624	64695.7	77267.2	357059	69183.3	121332	147208	127913	100843	156799
[Cer(22:0)+Na]	394.33	30.65	368196	407413	359837	344198	453172	599035	500072	473335	577347	249384	244921	249642	237990	190136	336542
[Cer(24:0)+H]	400.381	57.54	50504.5	85706.9	117858	244514	111943	126185	87260.8	109412	386208	94810.6	151133	195023	161966	114414	170707
[Cer(26:1)+H] or IS Cer	426.396	86.23	85974	74935.9	95266.6	125188	129028	119713	121483	120569	109479	114670	116906	97304.9	115144	98345.2	186438
[Cer(26:1)+Na]	448.378	86.64	538063	468724	477904	507453	504656	611778	540466	549936	488453	535682	561175	457494	523965	490016	853439
[Cer(27:1)+H]	440.412	118.02	181271	163595	202219	270932	227395	208517	175005	157310	117962	80982.4	111406	102510	77165.1	81583.5	166075
[Cer(29:1)+Na]	490.427	207.44	150571	173811	124928	203155	298511	140587	108603	118408	131540	101230	108145	88889.6	58278.8	65959.4	164625
[Cer(33:0)+Na][Cer(35:3)+H]	548.506	310.7	554514	582914	526885	630698	623125	598061	568542	571722	532259	562120	577079	542467	529809	559001	869402
[Cer(35:5)+NH4]	561.507	229.58	116494	188977	130746	244772	0	107238	85046.5	141044	132891	145977	317581	344480	139818	87747.2	0
[Cer(36:5)+H][Cer(34:2)+Na]	558.488	183.08	27445.5	47231.2	35601.2	33613.5	0	0	0	29124.2	30771.7	29879.7	46806.1	49336.3	0	0	0
[Cer(40:0)+Na][Cer(42:3)+H]	646.616	352.5	31744.5	67080.4	51632.5	73902.2	44874.5	30647.1	40547.9	56685.7	55761.5	62893.9	86046.2	89208.8	35121.1	32324.7	0
[Cer(40:1)+H]	622.616	367.65	29228.9	56652.8	42598.8	81190.2	63088.9	0	49317.5	59394.1	69451.5	64269.3	85953.5	75328.4	51750	37617.6	74958.8
[Cer(40:1)+Na][Cer(42:4)+H]	644.598	368.35	36978.8	76581.8	45791.6	71847.9	59505.3	62264.8	33490.3	62032	52368	42711	62784.8	57909.9	42349.1	32070.3	59458.3
[Cer(40:8)+Na][Cer(42:11)+H]	630.481	32.57	33087.4	73826.5	86962.9	54828.7	85341.1	52312.5	24168.1	30014.8	25426.2	17795.2	15586	18876.7	0	19252.4	33296.4
[Cer(42:1)+Na][Cer(44:4)+H]	672.63	380.89	83121.2	131838	100922	181841	164494	154787	162327	190566	164475	152423	159376	127845	136413	126984	220596
[Cer(42:2)+Na][Cer(44:5)+H]	670.613	367.53	193054	336134	236568	332085	181692	256513	162005	276858	230811	207249	321215	327773	193507	138311	233228
[Cer(42:3)+Na][Cer(44:6)+H]	668.599	352.54	95461	185650	134878	158855	110051	100690	100682	152931	136043	147388	213664	227591	94304	87459.6	114276
[Cholesterol-H2O+H]	369.353	156.79	304123	331380	312584	257262	298424	358982	287643	345835	299846	281035	284216	221767	259020	271430	421101
[DG(26:1)+Na]	505.391	87.52	102155	172945	195912	166066	221454	145801	104591	84429.1	98084.1	87792.6	81927.7	56877.9	52660	117873	131968
[DG(28:2)+Na][DG(30:5)+H]	531.41	144.84	192190	472214	472240	436909	709879	277128	207792	165172	291249	231924	220959	146772	167720	288615	338285
[DG(30:0)+Na][DG(32:3)+H]	563.467	274.9	119315	146747	167875	312008	293989	214771	174747	278515	215891	164332	210712	133876	88927.4	81785.8	483642
[DG(30:3)+Na][DG(32:6)+H]	557.415	59.34	107441	162521	198924	167154	194726	146491	119374	86355	85686.9	89772.4	82077.8	58957.3	50421.7	136101	140811
[DG(30:5)+Na]	553.392	144.84	360244	801883	758320	598800	985436	462328	299047	267144	412064	347257	345345	232361	255482	405620	490710
[DG(32:0)+Na][DG(34:3)+H]	591.498	342.67	1.02521e+06	871750	946433	1.02301e+06	1.08683e+06	1.24977e+06	841114	1.05872e+06	922311	846403	853827	749862	633066	545159	1.65405e+06
[DG(32:0)+NH4]	586.543	342.85	187993	181434	219485	325487	354082	265807	228943	284882	253019	228633	232291	183310	170182	127954	485929
[DG(34:0)+Na][DG(36:3)+H]	619.53	362.74	1.87854e+06	1.39854e+06	1.36302e+06	1.54273e+06	1.6117e+06	2.03644e+06	1.02901e+06	1.40461e+06	1.18679e+06	1.12417e+06	1.2565e+06	1.05596e+06	989776	770396	2.01073e+06
[DG(34:0)+NH4]	614.575	362.98	566786	483496	562740	865824	1.00138e+06	704271	552940	646674	664836	632511	687522	544627	526374	393405	1.16771e+06
[DG(34:1)+Na][DG(36:4)+H]	617.515	345.79	125988	146462	192975	358619	362024	343228	270828	464891	275722	227177	280619	181554	119670	134519	692350
[DG(34:1)+NH4]	612.559	345.59	48257.4	62100.7	90624.7	182169	198303	137092	131024	222494	124530	105837	147807	80056.9	63771.9	60584.5	316115
[DG(35:1)+Na][DG(37:4)+H]	631.53	355.92	0	0	23600.5	60276.4	62196.5	48663.9	43420.9	91173.5	44287.7	24406.8	43082.3	0	0	0	118765
[DG(36:0)+Na][DG(38:3)+H]	647.561	376.51	1.17181e+06	1.07581e+06	992670	1.12402e+06	1.41596e+06	1.34835e+06	981090	1.13788e+06	1.11674e+06	1.21937e+06	1.23969e+06	1.05298e+06	937451	806167	1.63782e+06
[DG(36:0)+NH4]	642.606	376.52	358086	371882	364982	514429	682110	481770	408885	441309	505363	549414	530299	425717	392517	292515	694261
[DG(36:1)+Na][DG(38:4)+H]	645.546	363.62	41572.4	0	43081.8	85677.6	76592.6	107196	53076.5	122408	71362.7	48912.2	76639.9	38695.3	40817	30826.6	122229
[DG(36:1)+NH4]	640.59	211.32	80919.3	185523	89520.9	297920	155445	150956	65146.6	90247.3	104145	163444	102730	74094.4	62614.8	72101.9	139124
[DG(36:1)+NH4]	640.591	363.96	35450.4	46264.5	50905.9	118009	108612	85481.3	81931.1	129338	99099.4	82066.9	96216.3	60258.8	48066.3	44501.9	180553
[DG(36:2)+NH4]	638.574	348.71	0	60413.5	62572	94952.3	103552	78859.5	80929.5	126061	82490.3	71942.9	91103.4	59244.1	45745.1	44175.2	158830
[DG(36:5)+Na]	637.471	79.83	182897	272350	321830	276097	354793	276210	203332	146592	167486	148645	130303	110631	91615.1	220057	240101
[DG(37:5)+H][DG(35:2)+Na]	629.513	54.64	65893.4	82738	79218	93006.2	100353	123669	127361	134763	233028	67152.8	57711.9	83948.4	65698.1	32425.6	59945
[DG(38:1)+NH4]	668.621	271.78	106051	240107	114641	374798	186642	191191	93097.5	128119	139407	198228	140622	93736.2	81405	100686	189267
[DG(38:4)+Na][DG(40:7)+H]	667.53	344.69	156265	393560	272525	172317	206107	237862	308740	478189	382351	300140	265723	218584	270598	215569	437456
[DG(38:4)+NH4]	662.575	344.86	77277.1	205702	159674	106006	140615	129066	191308	328314	233453	180335	158647	129785	155368	123045	269515
[DG(38:5)+H][DG(36:2)+Na]	643.53	349.1	84858.5	110318	95882.8	145732	159848	151596	125260	203558	130739	126257	152517	111724	80026.9	80455.8	278684
[DG(39:6)+Na]	677.514	365.97	418020	466939	515534	156680	0	465574	645179	564379	657450	633080	668679	662793	636077	0	1.04148e+06
[DG(40:1)+NH4]	696.653	341.04	52203.1	115619	61901.5	155921	77531.4	109213	50404.2	70572.3	65191.6	86140.2	78667.4	51401.6	38861.1	49858.2	90834.6
[DG(40:2)+Na][DG(42:5)+H][CE(22:5)+H]	699.599	381.35	0	56539.4	47579.6	69370	78285.5	71642.7	0	83638	74474	0	72780.9	64569.8	68551.3	0	109685
[DG(42:10)+NH4][PC(30:0)+H][PE(33:0)+H]	706.54	178.73	604021	964521	817206	612061	1.51738e+06	1.2849e+06	1.97932e+06	2.51218e+06	1.94248e+06	1.46771e+06	637023	322832	1.1911e+06	1.22626e+06	2.47889e+06
[DG(42:5)+Na][CE(22:5)+Na]	721.58	445.3	1.50892e+06	1.9131e+06	1.51507e+06	758080	1.17513e+06	1.08004e+06	1.09113e+06	1.01852e+06	942373	908938	558906	380048	628849	750642	1.18213e+06
[DG(42:5)+NH4]	716.619	79.72	79218.6	63431.1	0	52327.3	0	85696.1	0	0	0	0	0	37050.9	0	34622.7	0
[DG(44:11)+NH4][PC(32:1)+H][PE(35:1)+H]	732.557	186.92	78855.5	83216.6	81931.4	66151.4	79363.5	158830	44087.7	47913.7	85419.3	41772.9	45931.8	45955.3	42529.2	37158.5	125848
[DG-H20(24:0)+H]	439.38	365.82	569076	570226	671978	715251	716243	558317	669903	676558	721517	729567	759189	733973	706676	666161	1.10597e+06
[DG-H20(24:0)+Na]	461.365	90.67	24926.6	47516.6	48448.8	49101.9	62779.8	40536.8	28354.5	22699.7	26061.3	25573.7	21477.3	16134.2	15534.4	33480.6	36663.3
[DG-H20(26:1)+Na]	487.376	54.44	67199.9	92951	88238	96971.3	103905	94200.5	129947	146321	272878	78550.2	62079.5	95067	66768.2	25689.3	32446.9
[DG-H20(28:1)+Na][DG-H20(30:4)+H]	515.415	231.59	432467	1.03683e+06	1.07148e+06	929340	1.91077e+06	635304	468785	311618	581032	729431	547284	383152	347052	712073	778238
[DG-H20(28:2)+Na][DG-H20(30:5)+H]	513.389	61.17	78388.9	108707	132734	117310	144224	102770	84280.4	63229.5	67596.4	61256.2	54031.5	38406.7	35060.2	96017.7	99167.1
[DG-H20(30:4)+Na][SM(22:0)+H]	537.397	231.54	1.37436e+06	2.37293e+06	2.12714e+06	2.50549e+06	3.39503e+06	2.00993e+06	990270	810666	1.37476e+06	1.5086e+06	1.5303e+06	1.27514e+06	923202	1.72521e+06	2.08287e+06
[DG-H20(32:0)+H]	551.505	342.43	162816	150670	209742	281193	334490	248609	209803	271908	224665	200065	208166	166103	138927	106688	462841
[DG-H20(32:6)+NH4]	556.444	38.15	182189	277264	239999	227847	295069	429470	137291	147692	312618	124628	159240	135093	110501	123539	369711
[DG-H20(34:0)+H]	579.537	362.79	391291	370301	462557	599688	715887	509617	424560	525756	510751	510417	524543	426098	366894	252898	841395
[DG-H20(35:4)+Na][SM(27:0)+H]	607.472	342.67	43442.9	52476.6	70916.8	85389.1	107312	60207.7	86075.6	91976.3	85071.5	83221.1	88986	77517.8	61124.1	52606.2	181329
[DG-H20(36:0)+H][Cer(38:3)+NH4]	607.569	376.45	204361	223431	230186	288608	405271	292801	240181	242093	293694	300402	279403	237826	220246	161772	420552
[DG-H20(36:1)+Na][DG-H20(38:4)+H][Cer(40:7)+NH4]	627.537	176.28	270940	411545	448393	185466	265254	284967	294637	261365	273039	256637	216468	154399	203229	172873	361318
[DG-H20(37:0)+NH4]	638.611	269.2	48782.7	80847.5	78475.5	113395	100136	85687.6	62117.5	86411	295050	55975.3	85650.4	104942	77980.8	94187.4	113898
[DG-H20(40:1)+Na][DG-H20(42:4)+H]	683.595	365.82	445027	736333	1.01117e+06	1.32533e+06	1.4772e+06	444647	1.37524e+06	1.03827e+06	1.42148e+06	1.46221e+06	1.4773e+06	1.40492e+06	1.27147e+06	1.38944e+06	2.17477e+06
[DG-H20(41:5)+NH4]	684.599	365.83	194274	314483	459287	579728	626440	193724	562236	458956	634659	647286	650365	618832	573788	603770	1e+06
[DG-H20(42:1)+Na][DG-H20(44:4)+H]	711.627	378.36	0	23133.1	41690	63788	90253.2	0	70650.1	38611.3	75120.3	96981.2	85377.6	83709.7	78216.2	73513	131343
[LysoPC(16:0)+H]	496.342	37.51	575563	810047	690693	480880	343985	541835	399940	431089	411479	450701	603205	481599	404792	324781	640504
[LysoPC(18:0)+H]	524.373	50.71	653063	884730	778251	595584	368997	539533	398233	439925	406625	525495	808941	597505	412601	379342	647693
[LysoPC(18:1)+H]	522.357	39.17	628299	668506	589455	166429	137851	201513	145336	145634	133478	144077	184028	216887	158966	136989	238975
[LysoPC(18:1)+Na][LysoPC(20:4)+H]	544.342	30.77	216268	211589	218712	39163.2	0	65176	55405.5	45827.1	41567.4	43845.6	40748.5	35947.2	49763.4	39532.4	87287.9
[LysoPC(18:2)+H]	520.335	20.1	109987	148957	130224	181885	141677	152491	120380	113204	128188	87377.6	199965	133637	63149.9	92908.8	299886
[LysoPC(22:5)+H]	570.358	32.02	211806	195392	196959	0	0	0	0	0	0	18775.3	24620.5	38353.7	21221.2	0	0
[PC(28:3)+NH4]	689.495	54.51	36875.4	54923.6	65014.1	60083.9	69042.9	53491.3	48989.4	34404	33253.9	33986.6	29783	27975.1	24007.9	53331.9	57215.1
[PC(30:0)+Na][PC(32:3)+H][PE(33:0)+Na][PE(35:3)+H]	728.523	178.44	174428	143701	107219	128608	125954	190804	108608	122791	116546	92906	98047	107645	106762	77304.5	117989
[PC(32:1)+Na][PC(34:4)+H][PE(35:1)+Na][PE(37:4)+H]	754.54	187.32	210090	169502	127763	152378	174598	237011	137236	164952	143247	116179	123773	127727	140307	99819.3	148437
[PC(32:2)+H][PE(35:2)+H]	730.541	170.26	52958.4	106307	89406.5	0	198722	152162	250124	283879	205862	167977	82636.2	0	125947	128094	258926
[PC(33:0)+H][PE(36:0)+H]	748.588	260.38	687277	1.11928e+06	1.03418e+06	370744	825146	775597	905436	882207	786091	765648	417682	171431	448954	628338	1.05029e+06
[PC(33:0)+H][PE(36:0)+H]	748.589	249.16	224893	322866	181668	197135	594103	560958	675554	807763	618443	559701	172746	0	399522	473599	737941
[PC(33:1)+Na][PC(35:4)+H][PE(36:1)+Na][PE(38:4)+H]	768.557	250.19	180056	542130	378527	1.12102e+06	909293	739716	855577	1.25086e+06	1.14953e+06	1.1445e+06	1.56289e+06	1.21806e+06	937399	776886	1.58463e+06
[PC(33:2)+H][PE(36:2)+H]	744.558	261.38	0	104185	0	58894.9	116957	92476.8	143622	155107	125421	83674.4	54831.8	25793.2	66663.7	66518.1	136267
[PC(34:1)+H][PE(37:1)+H]	760.588	233.52	186101	242885	232856	204113	165110	766684	300632	230743	213570	130588	190311	286251	139174	128396	805092
[PC(34:1)+Na][PC(36:4)+H][PE(37:1)+Na]	782.57	233.29	1.0814e+06	1.64148e+06	2.06602e+06	1.6621e+06	2.96624e+06	2.73368e+06	3.16798e+06	3.19352e+06	2.80963e+06	2.35432e+06	1.64622e+06	881806	2.24749e+06	2.18259e+06	4.28095e+06
[PC(34:2)+H]	758.573	192.5	388928	513244	461576	416953	344873	1.26813e+06	549496	442331	430122	292696	410076	526005	285268	279483	1.48412e+06
[PC(34:3)+Na][PC(36:6)+H][PE(37:3)+Na][PE(39:6)+H]	778.533	368.14	244467	355334	392493	155710	329882	311892	347549	297995	287490	233063	162130	79167	191576	234297	406976
[PC(34:3)+Na][PC(36:6)+H][PE(37:3)+Na][PE(39:6)+H]	778.534	457.37	55391.9	56632	51091.9	47327.1	56346.5	110975	0	0	64364.4	0	0	32751.4	0	0	79780.4
[PC(34:5)+Na][PE(37:5)+Na]	774.508	158.5	137536	293462	197018	313371	283264	234802	164193	242177	255469	239351	240399	189647	110577	123232	376160
[PC(34:5)+NH4][PE(37:5)+NH4]	769.552	159.19	1.31105e+06	1.82632e+06	1.50929e+06	1.02396e+06	1.08233e+06	1.15541e+06	1.09428e+06	1.17636e+06	1.0588e+06	1.03367e+06	1.03042e+06	673863	873971	818600	1.45988e+06
[PC(35:3)+Na][PC(37:6)+H][PE(38:3)+Na][PE(40:6)+H]	792.556	232.5	0	0	0	110622	165868	80258.5	0	146916	98736.6	141467	90790.3	52413.7	0	0	251407
[PC(35:4)+Na][PE(38:4)+Na][PE(40:7)+H]	790.539	250.3	6.50174e+06	8.34706e+06	8.21561e+06	4.378e+06	6.68757e+06	7.09281e+06	6.91749e+06	7.23917e+06	6.60557e+06	6.15873e+06	4.33817e+06	3.27114e+06	4.56569e+06	5.26428e+06	8.49861e+06
[PC(35:4)+NH4][PE(38:4)+NH4]	785.581	184.79	7.5973e+06	7.04796e+06	5.90278e+06	2.38689e+06	4.05704e+06	3.50609e+06	4.0158e+06	4.64814e+06	4.00598e+06	3.41218e+06	2.25923e+06	1.44039e+06	2.72276e+06	2.77743e+06	4.8934e+06
[PC(36:0)+H][PE(39:0)+H]	790.636	349.6	440053	604133	434303	94461.9	219329	418078	245151	336197	208778	176356	94294	40705.1	130597	180656	303974
[PC(36:1)+H][PE(39:1)+H]	788.62	299.32	844592	1.09817e+06	1.01706e+06	568826	691692	744137	765410	737635	687386	653235	478999	388035	571270	515900	941974
[PC(36:4)+Na][PC(38:7)+H]	804.554	184.83	87685.7	127527	121923	82212.2	125408	219632	156489	209480	129067	107827	82530.9	38388.6	114169	110931	213215
[PC(36:5)+H][PC(34:2)+Na][PE(39:5)+H]	780.556	156.78	213673	384527	481687	179564	359500	329758	363119	388651	351155	283872	206949	123656	254772	297273	507142
[PC(36:5)+Na][PC(38:8)+H][PE(39:5)+Na]	802.54	156.8	0	67369.4	0	0	0	0	0	0	0	0	0	0	0	170746	0
[PC(37:1)+H][PE(40:1)+H]	802.635	334.06	223133	494872	267739	499053	389383	369841	235972	367690	399927	329621	393085	259018	162742	163234	536607
[PC(37:3)+Na][PC(39:6)+H][PE(40:3)+Na]	820.588	194.41	76758.7	197052	141098	340191	461065	255135	190211	412770	305427	365526	283013	151999	94877.5	97253.4	679362
[PC(37:4)+Na][PC(39:7)+H]	818.573	156.24	93767.3	139952	143894	68018.4	132700	125995	148629	170682	140606	117942	63857.4	55812	96697.6	102825	185682
[PC(37:5)+H][PC(35:2)+Na][PE(40:5)+H]	794.572	251.14	218587	270522	288734	324378	283499	222543	264750	406436	337678	351301	502808	506929	315289	262260	495433
[PC(38:1)+H][PE(41:1)+H]	816.655	349.4	777445	958510	912136	459282	788499	778157	842210	774172	781583	641646	434488	340241	578210	609601	1.06674e+06
[PC(38:3)+Na][PC(40:6)+H][PE(41:3)+Na][PE(43:6)+H]	834.601	263.35	538761	767191	836590	424552	847170	705401	1.04182e+06	1.02157e+06	928515	733500	441886	405391	580214	619949	1.29616e+06
[PC(38:3)+Na][PC(40:6)+H][PE(41:3)+Na][PE(43:6)+H]	834.603	193.19	0	162283	0	259065	395889	0	174246	363406	233218	289772	247623	134988	0	0	564704
[PC(38:4)+NH4][PE(41:4)+NH4]	827.623	80.41	0	0	42801.7	0	94078.7	33643.3	31649.6	43063.4	21814.1	56561.4	0	20827.1	126388	53027.4	32614.1
[PC(38:5)+H][PC(36:2)+Na][PE(39:2)+Na][PE(41:5)+H]	808.585	248.04	0	381322	280596	715776	858872	464433	362321	744243	564734	676525	556056	314790	183484	190491	1.3077e+06
[PC(38:5)+Na][PC(40:8)+H][PE(41:5)+Na]	830.57	187.93	309779	506387	258268	460603	374096	385506	283069	373575	393505	318818	357621	246855	167588	210164	590420
[PC(38:6)+Na][PC(40:9)+H]	828.554	172.9	312515	667189	377753	688866	704114	644137	423004	750760	604717	565455	642206	386290	233961	240364	1.0721e+06
[PC(39:5)+H][PE(40:2)+Na][PE(42:5)+H]	822.603	210.32	445472	437319	424128	344293	330716	549714	305474	407257	350296	333034	370602	273583	323643	307866	513160
[PC(40:1)+H]	844.683	365.37	643712	578542	687662	231147	421994	411462	412465	394698	284260	334002	158951	169785	279847	302938	410673
[PC(40:2)+Na][PC(42:5)+H]	864.651	301.31	125393	302067	148940	421404	536563	352123	302982	517928	387747	372398	384285	210739	124292	151207	821212
[PC(40:5)+H][PE(41:2)+Na][PE(43:5)+H]	836.615	221.56	227218	501166	303805	802732	953965	594860	464504	932557	738759	710471	664701	368598	229970	234345	1.56031e+06
[PC(40:5)+H][PE(41:2)+Na][PE(43:5)+H]	836.618	237.7	1.04447e+06	1.12384e+06	939112	414588	403653	808868	418839	544007	363933	387479	270137	207470	307131	298389	542324
[PC(40:5)+Na][PC(42:8)+H][PE(43:5)+Na]	858.604	176.23	0	0	0	121650	229149	249843	248819	230530	213179	196688	135840	119301	159130	172996	303546
[PC(42:1)+H][PE(45:1)+H]	872.715	377.41	0	44116.2	0	54111.3	74448	36249.5	57296.1	64241.5	57992.3	62101	56572.5	44445.9	28699.3	39920.7	105757
[PC(42:2)+NH4]	887.734	377.26	31542	59563.3	23539.3	36267.3	32698.7	35521	29937.1	31396.2	0	29028.3	28466.6	23497.1	20656.4	23678.9	47266.2
[PC(42:4)+Na]	888.645	377.32	79540	70906.1	103221	57873.4	99590	93149.1	75704.8	117304	84541.4	82140.9	84499.2	51756.6	64613.4	59986	133928
[PC(44:11)+Na][PS(43:5)+Na]	902.578	142.9	371942	648362	347747	423856	694729	563107	633314	575081	758065	701642	514908	322882	363066	431795	970841
[PC(44:5)+Na]	914.666	266.82	0	21806	19575.6	41025.6	25306.2	27274.8	32079.5	32708	28149.4	26293.3	20098.5	16867.5	14678.9	16739	41794.1
[PE(22:0)+NH4]	569.385	148	145543	239941	218882	99529.8	133523	0	0	0	0	0	0	0	0	0	0
[PE(32:3)+NH4]	703.51	76.19	88284	137838	146906	129414	171684	137115	106461	77604.8	88023.3	75115.8	66551.3	58639.1	44733.3	107954	115882
[PE(32:6)+Na]	702.415	240.05	287993	276863	235658	344399	367825	400979	342773	464767	384617	0	337695	353034	323109	269230	486609
[PE(34:2)+H]	716.527	203.54	96354.7	117711	113471	20722.2	66431.3	39707.5	0	54864.5	43687.4	33565	20783.8	0	21292.1	25332	50096.5
[PE(40:2)+H]	800.62	266.42	100275	102160	90426	57040.4	63017.2	0	59468.2	53685.1	46959.2	63659.1	40935.8	37133.3	41418.3	40481.9	53219.5
[PE(40:2)+NH4]	817.654	349.47	366825	346711	353654	161275	166452	309217	174243	209093	159438	143640	123260	88331.8	134303	126612	242123
[PE(41:2)+H]	814.635	307.97	4.74637e+06	5.89139e+06	5.6673e+06	3.2746e+06	3.8086e+06	4.10732e+06	3.90506e+06	3.86042e+06	3.28062e+06	3.31066e+06	2.64421e+06	2.08814e+06	2.86674e+06	2.74585e+06	4.95149e+06
[PS(26:0)+H]	652.415	19.35	31908	48220.8	41008.5	56138.8	52354.4	44388.9	37811.4	40727.2	42566	31303.4	49478.6	38914.3	18315.3	34536.4	86098.8
[PS(37:1)+Na]	826.563	193.9	801600	802624	691075	129708	330118	690704	485573	613581	424664	375316	125836	0	317084	326632	617041
[PS(37:4)+Na][PS(39:7)+H]	820.512	155.13	188227	189441	233922	167696	209428	169501	235520	184695	192186	165800	131037	90451.1	149580	151529	249320
[PS(37:4)+NH4]	815.558	154.95	0	558501	0	616978	583718	523820	322286	577071	472825	494763	458493	329293	0	0	1.00166e+06
[PS(38:3)+Na][PS(40:6)+H]	836.547	168.51	190741	0	170104	255724	243731	0	0	186742	153973	205988	205047	237822	175503	180231	0
[PS(39:5)+H]	824.541	229.67	0	177970	122351	201479	270973	210659	124013	291028	175748	203188	184881	115051	0	65804.6	448080
[PS(39:5)+NH4]	841.573	156.1	0	371004	233134	418278	435559	415539	244571	474178	334528	337360	342944	218846	136572	152096	740558
[PS(40:0)+H]	848.649	426.22	35421.3	47027.6	33917.4	37102.5	49003	42633.5	24724.5	26125.4	43210.4	46914.2	33282.1	30120.1	27871.2	27851.5	57264.8
[PS(40:5)+H]	838.562	181.6	228084	631200	308549	917819	1.0509e+06	624409	514961	905481	792007	738359	820987	421982	224466	275899	1.51359e+06
[PS(41:4)+NH4]	871.611	185.54	0	151759	74120.9	162759	164886	156404	116121	193311	143597	121079	130306	82645.2	0	71447.1	295208
[PS(41:5)+Na]	874.557	204.23	136092	280633	173509	254764	399307	303661	309410	368934	316750	349781	281824	143756	151652	174006	543422
[PS(42:4)+Na]	890.578	156.78	231257	210655	183234	134759	121206	287787	117405	175322	135087	112920	137362	103076	123691	113783	187898
[PS(43:5)+Na]	902.59	263.45	46901.2	113643	77739.3	0	35444.6	0	62803.4	78413.8	75074.7	75944	0	57107.5	54355.9	52472.1	80828.5
[PS(43:6)+Na]	900.573	235.98	0	65565.9	33841	62556.4	79569.3	71049.7	57912.1	87068.2	61435.6	56025.7	48284.9	31804.9	0	35182.4	128192
[SM(28:3)+H]	615.457	80.89	214394	323046	367393	320263	409366	317742	231331	190218	188661	176778	150851	130085	106167	262721	257476
[SM(32:5)+H][SM(30:2)+Na]	667.482	55.11	55761.3	89532	103250	83208.5	106981	81032.2	62130.9	48734.8	55894.7	48894.4	42422.2	37177	30155.8	74436.3	81031.4
[SM(34:0)+H]	705.593	192.84	349412	319014	403513	288208	495693	630957	618275	364794	333871	420508	203169	163566	313207	500209	653130
[SM(34:1)+NH4]	720.593	266.39	574163	862424	507443	615461	1.4784e+06	1.28019e+06	1.69968e+06	1.91273e+06	1.62793e+06	1.30198e+06	560337	250605	963810	1.08559e+06	2.01444e+06
[SM(34:5)+NH4]	712.531	130.82	0	0	0	101487	93725.1	107401	93229.1	97120.9	86210.7	89050.3	86910.2	32891.5	95707.4	84251.5	145540
[SM(35:3)+NH4]	730.577	343.95	0	0	0	0	81849.2	55332.9	109177	117083	97131.2	55052.8	30396.7	0	52174.4	50722.1	122423
[SM(35:4)+Na]	733.521	53.1	1.15552e+06	1.70979e+06	1.72754e+06	1.73656e+06	4.07585e+06	3.57506e+06	5.20775e+06	5.67854e+06	4.74586e+06	3.63498e+06	1.79299e+06	881671	3.07175e+06	3.13253e+06	5.81163e+06
[SM(36:1)+NH4]	748.624	338.04	344284	652599	436498	273797	537144	520892	579541	786123	614198	540543	265643	110818	317517	402438	691636
[SM(36:2)+NH4]	746.609	269.2	0	442095	0	492476	1.34688e+06	1.11353e+06	1.56816e+06	1.70747e+06	1.39047e+06	1.08142e+06	502455	223663	877083	939457	1.68558e+06
[SM(36:3)+NH4]	744.593	222.01	438591	706163	508624	131232	294949	244084	286917	294044	280581	204727	135624	66333.3	115527	143756	262296
[SM(36:4)+NH4]	742.576	266.41	153493	228810	87380.6	84418.7	184188	228884	226121	295360	207240	160765	73289.3	32626.6	111861	138297	238320
[SM(36:4)+NH4]	742.578	213.23	257953	271972	187844	65284.3	90818.4	192647	95508	118327	78285.5	73613.9	46419.6	27360.2	55069.5	62272.8	98498.6
[SM(37:6)+NH4]	752.562	278.89	190835	392199	269307	106918	165761	173482	172707	233789	199686	199214	136574	0	96015.7	122095	193049
[SM(38:4)+NH4]	770.608	225.74	85958.9	106015	84792.5	27083.2	54198.7	89432.6	64152	81607.6	53537.2	47741.8	29443.5	0	30472.9	42142	69146.3
[SM(38:5)+NH4]	768.594	213.12	0	298491	190757	510339	599384	281923	227196	477387	428838	558198	361019	224797	0	0	685147
[SM(40:5)+NH4]	796.624	274.05	2.0046e+06	2.34291e+06	2.82624e+06	1.68001e+06	1.82121e+06	2.07836e+06	1.92868e+06	1.70952e+06	1.73658e+06	1.62849e+06	1.38132e+06	1.13219e+06	1.55466e+06	1.52366e+06	2.5954e+06
[SM(40:6)+Na][SM(42:9)+H]	799.563	168.2	143220	316955	203974	393837	441000	326919	199415	419226	305776	375139	300342	197955	106637	107520	626570
[SM(40:6)+NH4]	794.61	215.14	135793	359804	247616	611543	747953	382663	306069	620188	504397	642069	472724	275466	155945	156354	1.03603e+06
[SM(41:4)+Na]	817.614	381	175815	395530	221420	395783	337273	305880	187627	306567	332314	278959	330066	207010	121094	138899	494999
[SM(42:8)+Na][SM(44:11)+H]	823.562	156.81	69542.3	112471	109396	166470	249794	267372	266354	284151	250622	246679	144284	95371.2	209425	208040	390836
[SM(46:6)+NH4]	878.704	360.34	435208	921116	425788	696686	1.06671e+06	814385	860032	1.09375e+06	905630	730786	670701	427425	408826	501336	1.43432e+06
[TG(36:0)+Na]	661.539	366.38	7.45648e+06	6.29729e+06	6.12862e+06	5.43856e+06	5.0528e+06	7.74565e+06	4.77811e+06	6.02881e+06	4.96028e+06	4.43508e+06	5.14039e+06	4.77139e+06	4.7633e+06	4.92805e+06	8.06723e+06
[TG(36:0)+NH4] or IS TAG	656.585	365.86	1.14653e+07	1.2048e+07	1.24879e+07	1.37875e+07	1.38164e+07	1.11919e+07	1.2082e+07	1.26216e+07	1.38452e+07	1.35401e+07	1.38979e+07	1.36064e+07	1.28648e+07	1.35929e+07	2.10484e+07
[TG(37:0)+Na][SM(32:1)+H][Cer(44:11)+NH4]	675.547	137.35	354844	637839	392751	183203	289110	321788	327159	383519	329085	296931	204603	128159	217196	212097	369444
[TG(38:0)+Na][TG(40:3)+H]	689.572	379.1	387368	415144	424012	437213	445825	409208	356709	381048	414015	421905	459064	388826	399284	365885	648809
[TG(38:0)+Na][TG(40:3)+H][SM(33:1)+H]	689.562	155.73	843203	1.44776e+06	978411	594426	1.09048e+06	1.02809e+06	1.11712e+06	1.24192e+06	1.17149e+06	1.09313e+06	690147	316007	604609	633237	1.09242e+06
[TG(38:0)+NH4]	684.616	379.12	362534	450879	467330	580623	590417	435200	428452	411518	528305	543175	554583	486058	480091	420117	803482
[TG(39:0)+Na][SM(34:1)+H]	703.578	176.17	1.11225e+07	1.41914e+07	1.35477e+07	7.88126e+06	1.08133e+07	1.04936e+07	1.11832e+07	1.07981e+07	1.02789e+07	9.25632e+06	7.19073e+06	5.02803e+06	7.0835e+06	7.29018e+06	1.35052e+07
[TG(39:0)+NH4]	698.632	365.86	285836	419062	606067	768642	853592	279287	780318	632680	861348	868542	891813	877213	771985	849349	1.32769e+06
[TG(39:1)+Na][SM(34:2)+H]	701.562	141.71	352853	547319	426966	282930	459601	459202	498207	510965	460680	401132	263622	187747	299640	314461	562465
[TG(40:0)+NH4]	712.649	390.08	195687	272247	220422	328275	341513	247480	265961	244669	267675	306271	308580	267373	223470	216227	420030
[TG(40:1)+Na][TG(42:4)+H]	715.586	44.01	65217.6	102307	101224	173323	170191	149383	268042	374416	920613	95415.4	65009.2	114692	86615.3	19142.2	26201.4
[TG(40:3)+Na][SM(33:1)+Na][SM(35:4)+H]	711.544	155.66	86575.8	150383	56545.7	29849.4	38834.8	86602.6	43277.5	69054.7	41748.9	40534.3	31333.1	0	27258.6	25555.9	47516.5
[TG(41:0)+Na][TG(43:3)+H][SM(36:1)+H]	731.61	226.8	153994	152115	132085	108774	132660	128545	145617	138700	245819	77248.6	69496.5	93480.1	84054.2	0	0
[TG(41:1)+Na][SM(36:2)+H]	729.593	181.11	327746	251348	210005	191644	149975	331961	162178	217162	154036	139811	174057	155561	153979	160164	225733
[TG(42:0)+Na][TG(44:3)+H]	745.635	400.02	263048	330362	276521	155493	185873	187278	174230	171088	158024	158715	144361	98780.5	112166	105532	202580
[TG(43:1)+NH4]	752.68	395.61	854965	1.39107e+06	1.35147e+06	549107	881252	769837	821406	792308	746547	696691	590944	314764	528976	621350	1.0928e+06
[TG(44:0)+NH4]	768.711	408.81	3.98545e+06	7.1552e+06	6.37897e+06	1.48153e+06	4.01227e+06	3.722e+06	4.03831e+06	4.52469e+06	3.71846e+06	3.29506e+06	1.48782e+06	699907	2.16857e+06	3.16633e+06	5.24768e+06
[TG(44:2)+H]	747.651	276.06	3.16668e+06	3.07469e+06	4.04136e+06	1.9658e+06	2.44823e+06	2.565e+06	2.51903e+06	1.89289e+06	1.76531e+06	1.67576e+06	1.33661e+06	1.42445e+06	1.70403e+06	1.83116e+06	3.04521e+06
[TG(44:4)+NH4]	760.651	241.5	0	234048	113012	194484	118321	358669	0	240500	190430	233010	211412	172173	169484	251069	483655
[TG(44:4)+NH4]	760.651	226.83	2.464e+07	3.02119e+07	2.99629e+07	1.51907e+07	2.71375e+07	2.38059e+07	2.79416e+07	2.93707e+07	2.57451e+07	2.30994e+07	1.37303e+07	1.00377e+07	1.8237e+07	1.99697e+07	3.15115e+07
[TG(45:0)+Na][TG(47:3)+H]	787.683	412.77	0	333327	238158	423979	442257	315015	0	418774	370810	369529	325294	206628	0	0	629073
[TG(45:0)+Na][TG(47:3)+H][SM(40:1)+H]	787.673	349.18	0	354203	451984	423862	524973	382997	486876	371950	512713	0	340237	214032	416303	389873	619883
[TG(45:0)+NH4]	782.727	412.77	3.80198e+06	4.22344e+06	3.48546e+06	1.40321e+06	2.48322e+06	3.25143e+06	2.84387e+06	3.45161e+06	2.50468e+06	2.04826e+06	1.3002e+06	810719	1.74106e+06	1.90791e+06	3.42921e+06
[TG(45:1)+Na][TG(47:4)+H]	785.667	405.11	3.37758e+06	2.8913e+06	2.5939e+06	2.13463e+06	1.9075e+06	3.41112e+06	2.05862e+06	2.51883e+06	2.02434e+06	1.89329e+06	2.0842e+06	2.0639e+06	2.39412e+06	2.05229e+06	3.22325e+06
[TG(46:0)+NH4]	796.743	417.42	275511	729314	449802	1.2234e+06	1.31371e+06	757398	691143	1.14422e+06	1.02064e+06	1.15495e+06	917705	596901	336963	362166	1.9381e+06
[TG(46:1)+Na][TG(48:4)+H]	799.682	409.85	1.10899e+06	1.15542e+06	1.16568e+06	1.01035e+06	1.0684e+06	1.41159e+06	940456	1.10916e+06	1.07892e+06	1.08576e+06	1.10206e+06	855685	982430	963923	1.56379e+06
[TG(46:1)+Na][TG(48:4)+H][SM(41:2)+H]	799.672	326.11	0	92127.6	0	102589	212702	175245	210398	244426	210591	173530	98997	0	140014	152620	268467
[TG(46:1)+NH4]	794.727	409.92	1.02016e+07	1.23932e+07	9.24418e+06	9.60162e+06	8.89808e+06	1.26867e+07	1.0105e+07	1.24356e+07	1.40518e+07	7.22056e+06	6.52393e+06	7.99398e+06	7.03257e+06	3.88779e+06	5.33957e+06
[TG(46:3)+NH4]	790.696	394.61	521899	1.23238e+06	845111	339528	619610	602349	653073	666377	737938	687465	541592	263783	431300	369535	739352
[TG(46:4)+Na][TG(48:7)+H][SM(39:2)+Na][SM(41:5)+H]	793.631	57.3	265735	414619	472540	193559	740656	603234	769266	859682	735419	616081	204060	0	391029	547373	1.03577e+06
[TG(47:0)+Na][TG(49:3)+H]	815.713	421.62	659402	796773	1.45028e+06	304095	745944	759990	760588	821542	701971	614293	279326	254407	531694	549471	934552
[TG(47:0)+Na][TG(49:3)+H][SM(42:1)+H]	815.703	366.5	177034	239921	184073	137173	290912	291433	309388	258121	270199	219824	149198	0	154409	152060	288711
[TG(47:1)+Na][TG(49:4)+H][SM(42:2)+H]	813.688	348.03	2.2488e+06	3.97886e+06	2.86931e+06	2.44677e+06	3.29371e+06	3.36258e+06	3.36608e+06	3.62173e+06	3.35877e+06	3.29801e+06	2.36996e+06	1.53364e+06	2.55747e+06	2.52718e+06	4.48694e+06
[TG(47:5)+H][TG(45:2)+Na]	783.651	190.83	1.47037e+07	1.72538e+07	1.95246e+07	1.51681e+07	1.71283e+07	1.65955e+07	1.7858e+07	1.60391e+07	1.5687e+07	1.50768e+07	1.27981e+07	9.67691e+06	1.41255e+07	1.32545e+07	2.31693e+07
[TG(48:0)+Na][TG(50:3)+H]	829.729	426.21	242704	300561	245168	0	0	168052	130182	0	96316.1	0	0	0	81520	89823.9	146276
[TG(48:1)+Na][TG(50:4)+H]	827.713	418.32	75603.1	66089.3	77003.5	44762.5	45286.5	44224.2	44839.4	31959.8	28290.6	42481.5	26139.5	32797.5	33504.4	33834.8	45241.4
[TG(48:3)+Na][TG(50:6)+H]	823.683	403.77	354158	967427	528325	1.29606e+06	1.5962e+06	993914	852533	1.48391e+06	1.2948e+06	1.22304e+06	1.24563e+06	655770	414119	435562	2.40696e+06
[TG(48:5)+H][TG(46:2)+Na]	797.666	402.55	359280	494354	459611	709018	909578	924419	809348	935325	889278	829583	686863	414679	745815	762010	1.34326e+06
[TG(48:6)+NH4][SM(41:4)+NH4]	812.674	297.31	1.7508e+07	2.4912e+07	2.65032e+07	1.9515e+07	2.29763e+07	2.40248e+07	2.02111e+07	2.17734e+07	2.3186e+07	2.36001e+07	2.03664e+07	1.52875e+07	2.07378e+07	1.91783e+07	3.03307e+07
[TG(49:1)+Na][TG(51:4)+H]	841.729	422.06	0	174675	68464.5	215133	181230	0	103623	173523	177671	140564	152777	96072.4	61985.7	69227.4	276896
[TG(49:2)+NH4]	834.758	414.8	878586	1.3585e+06	1.42411e+06	779562	1.46823e+06	1.36291e+06	1.43031e+06	1.51515e+06	1.43761e+06	1.35675e+06	727865	525917	996228	1.06104e+06	1.79675e+06
[TG(49:3)+Na][TG(51:6)+H]	837.698	407.84	1.879e+06	2.86625e+06	3.57106e+06	1.81113e+06	2.55049e+06	2.71915e+06	2.32095e+06	2.70133e+06	2.63014e+06	2.74039e+06	2.10997e+06	1.73058e+06	2.28301e+06	2.27369e+06	3.52048e+06
[TG(49:4)+Na][TG(51:7)+H][SM(42:2)+Na][SM(44:5)+H]	835.669	348.12	1.09024e+06	1.77399e+06	1.69305e+06	1.26595e+06	1.47987e+06	1.5841e+06	1.54389e+06	1.76083e+06	1.65789e+06	1.71655e+06	1.37933e+06	1.08688e+06	1.42483e+06	1.36586e+06	2.49185e+06
[TG(49:6)+Na][PE(41:2)+NH4]	831.651	236.21	1.27029e+06	1.44344e+06	1.52482e+06	622750	999131	1.3795e+06	1.08684e+06	1.23105e+06	1.00474e+06	874787	569536	347479	801723	732084	1.3339e+06
[TG(50:0)+NH4]	852.806	434.34	136923	254543	154265	245398	295665	305696	192473	335715	216247	244724	217282	147556	95094.2	109739	519878
[TG(50:1)+NH4]	850.79	426.21	308964	789880	414026	946898	1.31885e+06	933386	790106	1.29104e+06	967358	929186	987005	496015	350255	393370	2.11302e+06
[TG(50:2)+NH4]	848.774	419.1	661419	706134	530370	94933.4	175145	251673	205355	250202	163440	133914	90147.8	57560.7	107404	102722	179892
[TG(50:3)+Na][TG(52:6)+H]	851.713	412.09	927586	908196	708281	245314	415022	746058	614081	788873	481496	389955	250406	141913	377064	394010	703906
[TG(50:3)+NH4]	846.758	412.03	67498.5	93675	66725.2	63897.7	93692.2	80215	50341.4	50860.1	78631.4	82395	66824	61543.8	52452.1	52453.9	101330
[TG(50:4)+Na][TG(52:7)+H][PC(39:0)+NH4]	849.698	405.59	0	0	35893.4	27028.3	32898	0	41063.2	42334.6	37453.2	45491.9	35005.2	21087.6	33135.1	37005.2	58939.3
[TG(50:4)+NH4]	844.743	405.85	91916	194981	101360	206063	152157	127334	96872.5	170593	165599	129136	132529	93732.9	62482.6	74422.2	280836
[TG(50:5)+Na]	847.668	392.04	0	25653.8	33958.3	35687.1	35190.9	0	37195.1	0	42911.4	45755.8	35983.9	48117.2	39517.1	40875.5	59973
[TG(51:0)+NH4]	866.821	437.22	64686.5	103393	69362.2	113595	145111	132739	82674.4	151920	99520.5	103254	103697	68284.4	42672.1	49403.3	227137
[TG(51:1)+NH4]	864.805	429.8	58710.1	150429	101379	76215.4	63312.5	53227.3	68085.9	99951.9	94157.5	96688.8	102663	52889.5	55823.2	44058.8	92675.2
[TG(51:3)+Na][TG(53:6)+H]	865.729	415.96	88792.6	241904	93902.7	300466	319624	202319	182359	303621	261122	222660	225751	126416	78089.9	109101	543609
[TG(51:3)+NH4]	860.774	415.87	0	57431.6	52587.1	62337.9	118923	119107	117008	115071	99707.9	95507.3	40979	27066.9	81129	103983	152494
[TG(51:4)+NH4]	858.758	409.65	113971	242803	95654.1	156046	127371	141964	122194	143408	151722	114276	122860	92266.4	75682.1	84399.1	193657
[TG(51:5)+Na][SM(46:6)+H]	861.682	396.42	70847.6	151281	90295.6	219956	314720	184537	163821	283855	209993	212862	212239	109125	69091	81544.6	482225
[TG(52:1)+Na][TG(54:4)+H]	883.776	434.16	350907	576027	304824	390279	533997	501860	453991	589726	447283	383265	331489	252522	231103	287319	706861
[TG(52:1)+NH4]	878.821	434.28	132678	217228	146225	118564	194662	202610	174299	216623	156022	158432	145401	93809.3	91139.5	97798.4	268088
[TG(52:2)+NH4]	876.805	426.21	245266	510896	270278	457194	772460	542946	553338	705344	643862	543441	515074	295618	260938	309257	1.01568e+06
[TG(52:3)+Na][TG(54:6)+H]	879.744	419.13	234299	265267	186031	55433.3	86058.3	221984	106713	162257	105178	88020.2	54841	33153.6	66717	72289.6	121468
[TG(52:3)+NH4]	874.789	419.21	0	52154.5	58079.7	143792	55645.9	0	0	0	100420	0	78654.7	38699.6	0	0	0
[TG(52:4)+Na][TG(54:7)+H]	877.73	413.13	58649.3	136115	131085	221829	89563	49671.9	62261.5	56820.2	153189	64248	120242	82386.4	48972	28800.3	72454.8
[TG(52:4)+NH4]	872.774	412.81	0	68212	0	53689.6	46190.6	46552.9	30577.3	45330.1	46328	40311.4	41759	29322.1	0	23867.4	72882.2
[TG(52:5)+NH4]	870.744	401.02	89652.8	194552	99548	190611	233381	211604	149324	265147	175743	164674	186575	114249	66191.7	84421.9	384526
[TG(52:6)+Na]	873.683	393.42	545398	658320	636481	261623	364817	535373	421365	468725	349186	314937	240447	140107	327781	310771	565114
[TG(53:1)+NH4]	892.837	437.19	117009	109289	75139.7	0	32912.2	114574	47738.5	70407.6	39815.3	31431.5	14760.2	0	33990.8	30850.5	58494.2
[TG(53:2)+NH4]	890.822	429.95	28203.9	78118.3	34440.5	91824	145190	103274	93722.4	144522	104618	106684	90903.7	46313.7	40753.6	52370.8	233545
[TG(53:3)+Na][TG(55:6)+H]	893.761	423.47	17931.2	18141.3	23533.3	26592.3	51073.6	55774	61073.5	49856.8	43002	40570.5	13979.4	11811.7	36293.6	44328.9	67466.8
[TG(53:4)+Na][TG(55:7)+H]	891.745	417.31	37294.8	78786.6	72124.9	50393.2	76615.3	76539.2	82464.3	85444.6	87309.4	86350.6	66912.2	40908.4	65358.6	58525.7	107913
[TG(53:4)+NH4]	886.796	441.66	1.05103e+06	1.90435e+06	1.17708e+06	695057	542262	791703	659132	1.04411e+06	819680	805964	953786	511170	506311	470235	894233
[TG(53:5)+NH4]	884.76	404.2	0	72924.4	0	49466.8	44806.6	0	0	0	45790.3	43469.2	37944.2	34806.5	26017.2	29753.4	68654.8
[TG(54:0)+NH4]	908.869	448.9	147861	385049	275658	209392	213855	110962	259648	311507	337308	366672	387267	220854	230144	194221	356970
[TG(54:1)+Na][TG(56:4)+H]	911.809	441.66	105287	210496	88678.9	118263	148405	171325	153617	184113	142776	139187	100243	0	79553.1	94781.7	216047
[TG(54:1)+NH4]	906.853	441.65	336840	448720	263303	229438	306659	375947	324788	309426	410855	346785	276570	195834	214960	233610	468539
[TG(54:2)+Na][TG(56:5)+H]	909.793	434.33	161242	131122	154370	89225.2	79094.3	469992	197909	96102.4	101530	71311.3	175952	132020	39741.4	32813.4	794877
[TG(54:4)+Na][TG(56:7)+H][PC(43:0)+NH4]	905.761	419.09	356086	344281	167908	231676	199400	282887	260017	219588	301507	280901	151959	278109	147429	180066	332615
[TG(54:5)+Na][TG(56:8)+H][PE(46:1)+NH4]	903.743	412	526392	868885	369039	610187	853396	708218	742843	794269	1.01292e+06	812816	680071	544208	554664	583470	1.26547e+06
[TG(54:5)+NH4]	898.79	414.31	0	51223.4	0	41024.2	30981.3	0	0	28725.1	33019.9	32539	27825.4	22842.4	0	0	54886.5
[TG(54:6)+Na][TG(56:9)+H]	901.73	406.04	411332	503055	400614	206453	236182	478724	259581	327177	268528	272941	257741	147658	257178	238173	411490
[TG(54:7)+NH4]	894.759	402.92	0	50086.3	25314.2	43439.3	67758.9	70222.1	50819	79877.9	50074.7	52075.6	47911.7	29417.9	26430.4	30025.3	106011
[TG(55:0)+Na][TG(57:3)+H]	927.839	451.64	70994.2	178870	125285	134617	347720	357690	457568	359866	399843	340652	249279	58798.4	207416	277657	452298
[TG(55:1)+Na][TG(57:4)+H]	925.824	445.31	46563.5	136067	136408	136705	420054	405486	649656	427608	468866	365880	240567	40714.7	252363	280348	600172
[TG(55:1)+NH4]	920.868	445.19	17382.5	30610.9	37483.1	33884.9	41664	31693.2	20611.7	18071.1	18828.8	17120.1	15883.9	11672.2	10558.5	22720.6	26203.2
[TG(55:2)+NH4]	918.852	438.08	151652	126977	73762.9	27928.5	42861.4	120383	59540.9	90996	50420	38419.9	26811.4	15124.9	35479.9	37933.5	69037.4
[TG(55:4)+NH4]	914.821	425.03	21737.1	49442.8	24804.7	36159	27528.7	24690.6	21645.5	26296.1	32866	30566.9	25086.9	23050.9	16189	16626.9	44921.1
[TG(55:5)+Na][TG(57:8)+H]	917.76	418.54	0	66471.9	54985.9	55211.2	37718.8	0	31918.8	33998.7	33241.8	41338.5	35899.4	34651.8	29106.8	26691.8	58333.2
[TG(55:5)+NH4]	912.79	410.83	90421.1	189819	65639.9	114413	130770	168468	91094.4	125708	93036.5	100304	90247.5	78874.3	45533	63812.9	145043
[TG(55:6)+Na][TG(57:9)+H]	915.73	404.72	0	22804.8	0	22640.1	45098.8	44958.3	41662.6	50089.5	43467.4	39192.3	28708.8	12358.8	19835.3	27184.9	73940.8
[TG(56:0)+NH4]	936.899	455.36	198882	159586	156475	191274	141235	191735	131917	161995	127037	121122	146746	150113	136683	138077	201725
[TG(56:1)+Na][TG(58:4)+H]	939.84	449.22	28510	55792.6	20705.2	31280.2	43298.3	35483.6	33580.5	40663.6	36917.9	34580.4	25304.5	18891.6	0	20500.7	64370.7
[TG(56:2)+Na][TG(58:5)+H]	937.824	442.37	0	52148.8	0	0	39036.1	0	41717.7	48313.2	43934.2	38073.8	25204.4	0	0	30483.2	61808.1
[TG(56:2)+NH4]	932.869	442.36	72959.3	118902	110774	75868.9	175022	269126	259382	203874	211861	177158	144625	41372.4	136916	186344	218075
[TG(56:5)+Na][TG(58:8)+H]	931.762	413.83	30158.6	71439.6	25944.2	43204.7	65674.5	51226.2	65720.3	72117.6	69599.2	60430.8	41011.2	28203	33724.4	41916.2	99463.3
[TG(56:5)+NH4]	926.806	413.77	0	41321.8	42159.4	0	58838.2	80018	94179.1	62992.3	65245.1	60419.9	55935.9	0	42560.2	47496.8	77573.9
[TG(56:5)+NH4]	926.821	423.42	18402.9	55343.5	17389.6	38560.9	33747.4	0	0	31077.7	30149	32852.8	26487.3	21559.5	0	0	63292.8
[TG(56:6)+H][TG(54:3)+Na]	907.777	426.22	97162.4	246884	67798.9	173470	193972	164560	125447	166430	141255	146146	126178	107801	65202.3	86615.7	223404
[TG(56:6)+Na][TG(58:9)+H]	929.76	415.52	0	142159	0	83401.7	153339	145893	174263	158158	179785	147380	139698	0	92253.4	122164	211320
[TG(56:8)+NH4]	920.775	404.69	266553	188698	156876	116764	89676.1	275352	97924.4	155207	94417.1	89908.8	95616.1	99180.8	120407	93188.7	140048
[TG(57:0)+NH4]	950.916	458.62	0	18681.7	23535.7	20748.5	24558.3	0	23260.2	0	26913.3	26112.8	23481.1	23445.9	22839.6	23671	36498.4
[TG(57:1)+Na][TG(59:4)+H]	953.855	452.52	37044.2	26467.5	43384.5	22531.9	27756.1	26373.5	26570.5	19598.9	21441.2	24541.8	9562.08	13045.9	24322.9	23761.2	24625.3
[TG(57:2)+Na][TG(59:5)+H]	951.839	446.08	0	55498.6	61676.7	108202	289438	313656	407250	305784	329269	307111	176176	34835.8	181829	243603	399128
[TG(57:6)+NH4]	938.822	418.61	46998.4	34456.4	56626.4	28613	38227.4	33270.7	38223.2	26437.9	29278	33933.5	12131.9	17636.8	32452.9	32683.9	33210.9
[TG(58:2)+Na][TG(60:5)+H]	965.856	449.65	28419.1	34177.6	35649.2	85014	63639	43391	53877	44912.5	54337.6	58383.9	59477.4	55558.8	72475.6	33710.9	69206.8
[TG(58:3)+NH4]	958.884	441.78	0	35005.6	40105.6	35875.9	94198.2	137071	133113	116358	119237	92270.7	60303.6	0	74274	110226	122149
[TG(58:6)+H][TG(56:3)+Na]	935.808	434.68	147508	129039	112966	213862	228973	264993	177211	212140	206673	230371	198856	179789	196244	135503	269224
[TG(58:6)+NH4]	952.838	422.82	11321.5	43674.4	51348	43397	103538	137601	132865	106821	108698	121128	92049.2	18281.4	71348	91606	135443
[TG(58:7)+Na]	955.76	169.5	0	53127.2	27064.6	67129.1	48092.6	36056.5	56965.5	36625.2	69618.6	52234.7	41673.7	32393.4	28722.1	32246.2	63898.7
[TG(58:7)+NH4]	950.822	417.88	0	42688.4	43949.7	83229.9	179963	174070	250395	156126	204667	216445	149857	30355.6	124323	156315	249098
[TG(58:8)+Na][TG(60:11)+H]	953.747	404.23	0	26987.3	34787.6	30011.7	70957.3	101202	95513.7	77454.4	72182	83265.7	66147.6	14276.1	53915	62928.7	88488.6
[TG(58:8)+Na][TG(60:11)+H]	953.76	412.28	20288.6	52100.1	47183.1	65893.1	189376	194948	250116	203290	228695	187697	97137.3	22392.6	120846	166992	247139
[TG(58:8)+NH4]	948.805	412.02	0	32029.3	0	23346.8	23184.4	0	0	22329.7	20651.2	21750	18242	13134.2	0	0	43214.3
[TG(59:1)+NH4]	976.932	458.76	0	0	0	115301	202365	0	248103	216193	244723	278111	178912	41732.2	170907	199696	293653
[TG(60:10)+Na][TG(62:13)+H]	977.762	406.48	0	17268	19533.2	63132.8	122895	132099	156608	134847	155907	162181	103496	23918.1	100087	126549	188577
[TG(60:11)+NH4]	970.79	401.05	72081.3	77627	46864.9	28788	23349.8	85575	25711.9	40812.5	32415.9	25745.3	29402.1	16170.3	32087.5	27994.3	41750.2
[TG(60:7)+NH4]	978.853	423.4	0	22772.7	31658.4	60694.8	114271	201499	164484	142433	137540	134829	99036.4	25440.5	107743	136867	190512
[TG(60:9)+Na][TG(62:12)+H]	979.775	371.72	0	0	13839.7	45252.6	79705.3	96564.7	101469	79214.6	102989	108854	66122.7	16159	64205	81762.9	104847
[TG(60:9)+Na][TG(62:12)+H]	979.777	412.77	20474.9	12799.4	24884.7	27895.6	30726.4	21940.7	29720.3	20496.9	26263	22695.2	18687.5	20846.1	29582.9	15875.4	48385.9
[TG(60:9)+NH4]	974.821	412.69	0	25258.5	31611.1	89687.7	205032	234096	283465	192196	250685	279970	166149	33421.4	145515	184402	323818
[TG(61:6)+H][TG(59:3)+Na]	977.841	418.73	0	15825.3	0	12668.6	0	0	0	0	0	9332.65	0	0	0	0	16885.5
[TG(62:11)+Na][TG(64:14)+H]	1003.78	408.4	0	0	0	0	35594.6	57422.9	54624	35508.9	40269.4	39391.2	16614.3	0	25675.2	39331.7	49642.1
[TG(62:11)+NH4]	998.822	408.77	44707.8	62133	38101	48948.7	0	0	0	0	0	0	42488.6	34710.9	0	0	0
[TG(62:8)+NH4]	1004.87	425.03	0	0	0	19261.6	54662.7	86486	81104.7	67947.7	68312.5	81190.9	34251.9	0	60037.4	76804.6	91411.7
[TG(62:9)+NH4]	1002.85	418.54	0	0	0	38719.1	96642.5	123741	120956	100128	127999	148341	64125.7	0	76358.6	108347	148785
[TG(63:7)+Na]	1025.84	406.56	89606.3	71486.8	99773.8	185825	211180	150771	169107	121623	159776	165203	125310	114114	226552	108274	238709
[TG(64:11)+Na]	1031.81	377.46	88446.9	53893	64517.4	94449.4	98829.3	132834	82823.4	76890.6	80553.4	73416.6	56775	56864.2	109801	56987.9	117638
[TG(64:14)+NH4]	1020.81	396	33766.3	26134.6	27369.5	54814.1	48397.2	26210.9	44338.5	22840.2	36034.9	35501.8	38898.3	40022.5	45986	23334.5	50774.7
	301.143	29.76	169655	206994	143405	1.06569e+06	1.00852e+06	633239	416620	547397	451963	598095	262687	270695	935624	729900	469319
	301.291	78.52	91242.1	69862.2	60563.9	79653.6	127893	107392	93848.3	90784.6	102035	91304.7	91413.3	85888.1	98154.3	71530.2	93206.9
	301.291	37.53	46113.3	42933.7	41606.3	61185.7	85491.9	78722.2	60965.1	65569.9	81672	45970.6	51577.5	44127.5	47156.2	35584.6	54096.9
	302.198	20.29	269304	268902	237209	277031	272483	214619	220689	176536	130374	137782	156825	110886	116309	99526.1	187904
	303.306	102.04	1.17227e+06	1.14077e+06	855053	1.02281e+06	1.35878e+06	1.46125e+06	1.04102e+06	1.26545e+06	1.34281e+06	1.04115e+06	1.03613e+06	1.07818e+06	1.152e+06	897034	1.16524e+06
	304.301	27.89	1.59123e+06	2.85025e+06	2.54313e+06	2.22649e+06	3.0545e+06	1.85574e+06	1.39138e+06	1.46493e+06	1.86481e+06	1.7645e+06	1.56115e+06	1.37823e+06	1.34938e+06	1.20579e+06	2.24433e+06
	306.304	27.53	42142	64891	59158.4	47611.2	69954.9	0	0	0	49260.9	39490.5	0	0	0	0	0
	307.209	46.01	17540.4	20812.8	15155.6	18522.5	21852	0	0	13432.7	0	23525.1	20371.2	24406.5	0	17395.2	0
	307.265	32.22	91161.3	51339.2	65438.2	56071.1	83062.1	64622.9	84967.2	72425.1	88568.5	54609.5	54505.8	58368.7	54816.1	39798.7	46109.1
	308.296	31.01	250043	206725	227088	361048	458195	414644	325605	338164	422152	272424	282039	275190	264820	203182	354347
	308.296	56.77	437904	306690	293021	327815	447810	476076	338914	323227	305939	350575	371093	350401	376523	334451	516530
	310.237	22.13	0	204528	162038	136880	247430	483502	348111	511617	506422	121701	141443	171112	170137	88512.8	89927.4
	310.312	73.92	6.50295e+06	5.33748e+06	4.89398e+06	5.30885e+06	7.87209e+06	7.69787e+06	6.2375e+06	6.11558e+06	6.99701e+06	5.32436e+06	5.6295e+06	5.61605e+06	5.88676e+06	4.55982e+06	6.59533e+06
	312.327	100.92	732681	665571	509549	584683	856700	900214	645886	753921	838616	624518	597701	618982	664382	502581	704462
	313.225	20.82	0	0	0	628509	595808	0	49049	0	0	51170.9	52166.1	74104.3	0	40029.4	59360.4
	313.275	56.37	175163	135344	125470	142778	169980	167035	135231	137619	160066	165604	134198	155203	156102	113077	145757
	317.285	63.11	146270	122070	109795	165159	233626	207821	189126	173396	178384	154302	181227	168784	183362	139424	213892
	318.242	28.72	192546	142520	120934	98205.7	137164	171966	125501	111176	103964	102133	100188	115279	116198	86157.8	133072
	319.301	78.56	632050	485134	436203	562972	905192	753682	634023	603556	719474	608119	628098	592396	650541	491700	647345
	319.301	37.29	246869	257683	244270	356764	454842	447437	335889	359811	445369	258699	280441	263074	261939	209608	355872
	319.301	49.14	156832	148436	130102	165873	203324	173134	200260	227466	334034	104278	103279	107935	107054	81683	0
	321.316	102.05	3.96423e+06	3.77625e+06	2.88593e+06	3.58895e+06	4.55498e+06	4.87475e+06	3.54442e+06	4.23902e+06	4.45439e+06	3.48733e+06	3.43266e+06	3.64917e+06	3.87512e+06	3.05536e+06	3.95813e+06
	323.199	29.57	0	0	0	28776.4	23008.2	0	0	0	0	13569.6	0	0	23072.5	17238.1	0
	324.242	22.96	175844	297681	286213	49756.3	112992	51903.6	33171.7	27602.6	0	0	314355	0	0	78680.8	154246
	324.291	32.53	615107	431277	484475	389423	533298	449989	484673	443641	585541	372952	367934	385211	401341	270418	331031
	324.328	87.84	234138	212059	155663	215304	322505	289141	263446	255659	284716	220228	225873	234227	259036	163494	265466
	325.236	41.05	18047.6	0	0	13866.2	0	0	0	0	0	9796.51	0	10162.2	11120.6	10487.3	25359.8
	326.38	36.46	605313	762385	625978	774188	753748	784668	643632	652309	733215	628908	811125	532951	515046	494349	925477
	331.286	56.35	107652	88636.8	83515.1	93120.3	116555	118542	91880.3	91448.1	108533	98177.1	83668.1	98838.7	105304	66824.3	89242.4
	332.294	73.78	1.31897e+06	1.11143e+06	799449	827629	702775	1.4707e+06	634140	802038	657831	581569	624891	596275	672238	599484	881513
	332.333	33.86	511148	903479	801232	782169	971374	663143	470765	536656	607720	1.7825e+06	618771	461901	630807	421449	820952
	334.273	44.03	195652	270311	213421	204651	196394	259583	245442	288763	348608	161954	144746	182966	161215	94708.9	131549
	334.312	63.08	1.11245e+06	842031	806920	1.13747e+06	1.53207e+06	1.42939e+06	1.22002e+06	1.18444e+06	1.21145e+06	1.14586e+06	1.19093e+06	1.17298e+06	1.18736e+06	895677	1.37096e+06
	335.296	39.34	700169	520438	509375	492910	638120	556893	568559	505703	716492	471061	455986	434846	455304	299482	485387
	336.327	78.6	3.88692e+06	3.26641e+06	2.72066e+06	3.57945e+06	5.1491e+06	4.72027e+06	3.83467e+06	3.83714e+06	4.50297e+06	3.64498e+06	3.7657e+06	3.61451e+06	4.00174e+06	2.92573e+06	3.96854e+06
	336.328	49.35	734068	647206	570614	663339	907273	825579	875636	1.00112e+06	1.30154e+06	408519	396979	414081	420425	309407	471278
	336.328	37.29	1.63649e+06	1.71213e+06	1.62412e+06	2.34896e+06	2.96435e+06	2.91596e+06	2.16284e+06	2.31473e+06	2.88463e+06	1.65376e+06	1.8557e+06	1.73574e+06	1.72563e+06	1.3503e+06	2.37493e+06
	338.342	102.05	8.08236e+07	7.55126e+07	6.05078e+07	7.07399e+07	9.31262e+07	9.81617e+07	7.21238e+07	8.30401e+07	8.97169e+07	7.10657e+07	6.91322e+07	7.42843e+07	7.64968e+07	5.99945e+07	7.88787e+07
	340.359	129.04	903855	899494	833422	922532	1.38665e+06	1.07277e+06	1.02285e+06	940299	1.15193e+06	963026	899146	940762	985748	733171	1.10789e+06
	341.306	79.2	216000	151253	145796	146750	225917	219112	175051	167270	219115	173230	135303	178214	187078	122716	146942
	341.307	362.98	0	40393	47873.6	72715.4	80564.1	56297.8	49360.6	54744.5	59357.1	53839	56451	47231.4	45021.7	34515.9	101402
	342.282	20.57	0	0	76622	48033.2	0	91128.4	86246.3	106251	0	0	42278.6	29057.3	55608.7	27357.6	74113.7
	346.273	32.59	591050	464053	444578	273172	355229	434969	376981	334063	351465	267706	292677	303679	323106	247269	283527
	346.31	87.64	60357.6	45141.5	39011.9	36674.6	39525.7	61339.3	32771.2	42193	35822.2	30700.7	33180.8	30372.3	35332.8	27177.9	34891.7
	347.253	32.53	148982	163298	149016	93128.4	0	0	133093	87134.4	124164	0	79209.7	84893	0	69567.8	79863.1
	348.29	30.9	567828	533844	507152	562651	719631	828908	658768	652337	738369	441565	480293	495694	471881	353161	608821
	349.348	129.01	106465	99877.5	92418.6	107294	168382	131612	123268	116977	127789	99121.8	107068	104001	114830	81580.6	129129
	350.307	25.69	478497	411972	428147	443120	604139	568441	551465	567676	773697	273535	271292	278685	287548	153390	289771
	352.233	20.29	159509	81526	90662.2	102118	64601.3	78271.1	53087.4	90019.7	63290.9	185851	277704	224097	167336	53312	218856
	352.322	39.54	3.3732e+06	2.74609e+06	2.66197e+06	2.36812e+06	3.17863e+06	2.63753e+06	2.77366e+06	2.63765e+06	3.85779e+06	1.92611e+06	1.73589e+06	2.11357e+06	2.06878e+06	1.37041e+06	1.80977e+06
	352.359	114.88	155350	182810	109662	130479	214392	187595	165999	158990	179476	145115	145265	143737	161664	118806	161771
	353.268	55.64	355052	227155	157124	156138	136449	294278	95041.2	133173	0	158350	170247	146585	165770	237035	350899
	354.338	48.76	1.52584e+06	1.45324e+06	1.2075e+06	1.57006e+06	1.98596e+06	1.93103e+06	1.84553e+06	2.25599e+06	2.8328e+06	977630	976081	990932	1.04667e+06	781084	1.1296e+06
	355.369	102.08	44101.6	41446.1	35085	41514.9	50066.2	61400.1	40013.9	50840	44521.2	36739.8	35345.6	37140.3	42368.1	33830.9	47681.5
	356.294	64.53	212330	146259	114210	155555	185035	243078	135749	137240	98114.8	134836	164388	143778	168757	158504	212625
	357.285	101.62	502331	637129	0	570819	0	688799	0	0	534618	0	0	0	0	320855	62652.8
	358.31	78.29	1.15797e+06	979369	567914	746796	720759	1.37402e+06	626039	790642	626272	570437	627577	607468	646318	586487	807133
	358.982	29.55	0	486847	723045	340318	790572	548406	0	88248	235886	349712	501823	212490	0	1.07701e+06	652184
	360.324	102.09	7.36436e+06	6.37678e+06	4.64404e+06	5.62361e+06	5.01131e+06	9.08108e+06	4.23579e+06	5.32636e+06	5.21198e+06	4.08646e+06	4.3791e+06	4.27122e+06	4.67092e+06	3.89883e+06	5.24471e+06
	360.979	29.33	0	0	425376	198756	456937	283345	0	0	108542	188385	267674	105600	0	665444	385853
	362.305	55.78	1.56166e+06	1.72386e+06	1.32679e+06	1.32192e+06	1.32746e+06	1.98414e+06	1.45162e+06	1.78286e+06	1.82454e+06	1.18312e+06	1.18487e+06	1.2582e+06	1.12724e+06	866443	1.19099e+06
	364.284	25.89	178465	158494	146684	133914	163389	236548	181905	191780	233711	99992.3	82871.3	106229	106543	79620.8	92718.5
	364.359	47.13	38958.1	31371.4	32094.1	51784.9	76191.5	67572.8	46683.2	55178.9	52847.7	40901	43080.8	40992.5	40738.8	31035.7	55424.5
	366.302	28.65	546621	443128	448821	379976	402296	463157	504197	505813	728397	214557	227396	257765	255896	165422	201499
	366.375	129.01	2.54156e+06	2.40425e+06	2.2255e+06	2.62001e+06	3.90941e+06	3.13045e+06	2.89952e+06	2.69037e+06	3.06351e+06	2.53227e+06	2.55804e+06	2.46451e+06	2.65021e+06	2.11676e+06	3.14966e+06
	367.275	30.2	132408	107357	109126	95816.8	110433	119821	0	0	0	0	0	0	0	0	0
	368.318	32.35	539379	469508	480307	495840	633207	616106	654555	708947	599454	257855	260571	270336	277147	196682	264677
	368.318	54.98	373071	440054	380281	422361	415825	467517	494337	594163	781213	329038	297149	368906	318372	179176	225949
	368.39	165.41	211153	209819	198359	202369	304054	262172	213671	214316	279142	207971	229771	207159	229179	169658	240089
	368.426	102.86	126484	317856	196585	463978	294765	276575	126463	217869	280625	209790	181763	148938	95583.5	222905	356486
	369.127	31.42	0	0	0	117055	144689	142912	0	153324	162959	63718.4	92606.3	95717.7	0	85703	119287
	369.365	57.97	94027.5	0	131639	0	160521	156432	0	0	0	109975	100779	113361	83694.4	0	0
	374.305	39.76	3.30849e+06	2.81851e+06	2.22105e+06	1.70872e+06	2.07982e+06	2.19559e+06	1.99728e+06	1.83298e+06	2.2284e+06	1.34125e+06	1.43347e+06	1.58782e+06	1.47491e+06	1.22179e+06	1.55526e+06
	376.32	37.27	2.06253e+06	2.10513e+06	1.78134e+06	2.10661e+06	2.38191e+06	3.06249e+06	1.96948e+06	2.02731e+06	2.2201e+06	1.71134e+06	1.94879e+06	1.75898e+06	1.75924e+06	1.56422e+06	2.7272e+06
	376.32	48.87	2.09518e+06	2.07662e+06	1.58979e+06	1.56646e+06	1.95253e+06	2.42145e+06	1.89187e+06	2.17298e+06	2.53466e+06	1.1533e+06	1.14493e+06	1.16029e+06	1.20185e+06	1.03966e+06	1.37942e+06
	378.274	199.82	53256.1	67073.1	80882.7	67416.3	74694.5	29054.2	65579	27185	61441.3	75255.7	57785.3	66424.5	53530.7	69153.9	94549.3
	379.32	67.97	112687	101237	94597.3	383691	351430	454563	292910	354742	282781	304385	373599	256768	355920	203439	526341
	380.279	43.07	1.45119e+06	1.80257e+06	1.37548e+06	1.39751e+06	1.2967e+06	1.93171e+06	1.53879e+06	2.00597e+06	2.26434e+06	1.08288e+06	983284	1.20856e+06	1.07617e+06	645898	894848
	380.365	79.33	159136	191239	176793	217785	180511	263589	175803	223512	212335	167959	206834	143231	175183	171037	270658
	381.299	79.4	2.25113e+06	1.77434e+06	1.36905e+06	1.45201e+06	1.39324e+06	2.41243e+06	1.25827e+06	1.50826e+06	1.37583e+06	1.43989e+06	1.26453e+06	1.36998e+06	1.40983e+06	1.2833e+06	1.69833e+06
	382.38	106.9	101700	87307.2	72535	102308	79232.3	108609	82445.4	87024.8	85817.5	72550.7	87738.6	81527.5	81959.4	75070.9	129734
	386.328	55.56	77367.5	95016.7	90749.3	113434	104280	109990	118811	152350	223632	81423	68561.7	92256.8	78546.7	37627.6	52366.9
	386.328	25.33	135137	147031	144995	156000	192829	210597	163974	201568	268659	91977.2	75443	83757.3	70881.6	64384.7	100799
	386.764	229.71	23925.2	43805.5	58112.9	16850.7	41971.1	17722.1	42390	20012.5	36821.7	43184.2	0	0	23052.6	33069.4	45901
	387.281	63.07	0	19305.9	16605.1	74488.2	26073.3	131027	0	37783.7	0	0	0	0	0	0	32617.3
	388.357	129.04	1.16992e+06	961522	751293	800769	917963	1.25826e+06	778520	880363	784118	694907	679562	702602	728531	614047	872181
	389.242	20.53	0	23470.4	0	232701	382669	0	78666	0	18747.2	40537.4	38156.8	41614.2	24393.8	48971.8	29224.9
	390.3	26.09	1.07668e+06	1.10481e+06	930184	0	955037	1.29999e+06	1.01336e+06	996989	1.27143e+06	483134	464380	506788	504761	402263	504023
	390.336	64.13	82346.6	0	0	0	72586.9	108341	0	0	87381.9	45922.7	49998.3	52938.8	55002.3	47295.9	65273.2
	391.286	80.48	2.34911e+06	2.6546e+06	3.18974e+06	2.41422e+06	2.75134e+06	2.2325e+06	1.89255e+06	2.15725e+06	2.62165e+06	1.90433e+06	1.85937e+06	1.3958e+06	1.3767e+06	1.50913e+06	2.56007e+06
	392.315	30.49	1.1031e+06	1.16591e+06	1.028e+06	922311	1.13941e+06	1.65848e+06	1.21134e+06	1.21934e+06	1.49241e+06	655409	659374	674149	698322	524900	780609
	393.299	83.91	262108	289399	240042	247034	762561	276294	177609	274184	205600	158937	154880	440982	174424	170834	438567
	398.376	37.27	272868	245103	245757	378759	419670	433925	318615	400598	367992	296630	351583	305758	299352	261172	487095
	398.376	48.88	327521	294028	270820	394598	422491	422051	433914	554909	559937	248934	270075	245053	246591	215595	342371
	400.815	370.24	0	49398.5	55193.4	55099.1	64858.4	0	55097.6	0	71528.2	64037.2	57423.2	72040.4	62749.1	69002.7	98843.8
	402.334	43.66	846736	971252	900350	1.48166e+06	990605	1.24735e+06	1.25455e+06	1.62868e+06	1.81791e+06	868264	789341	964893	817733	472984	732115
	403.235	31.94	22221.1	35567.6	31214.1	167878	356200	60058	92326.1	37610.2	22458.2	40201.2	26541.5	273430	87874.6	74562.3	270328
	403.295	21.24	57611.9	49348.1	48348.9	33992.2	28229.1	45791.3	58566	32313.3	84003.3	17918.6	0	0	24668.2	0	0
	404.279	22.86	122080	117498	103052	84585.9	95763.3	134298	121890	120894	148737	49429.7	53453.5	54094.9	51154.7	39830.8	56027.8
	404.33	129.17	0	29710.6	25535.6	36565.1	30463.5	38489.9	29772.6	43103.1	27991	30244.9	31896.7	27872.3	30814.5	26023.7	44559.9
	404.352	65.05	52419.6	46583.2	38941.2	39542	49501.2	66400.4	43652.2	51111.1	56923.8	33017.8	29118	31658.1	35891.2	29092.1	32565.6
	404.355	44.69	0	0	69001.2	0	96712.9	117006	86364	131292	146487	66327.9	64180.1	75327.9	68028.3	35329.9	60781.9
	406.295	30.24	539476	524185	437768	392570	473252	611238	523203	496479	630906	236403	243542	263913	286302	204492	275699
	406.295	54.51	550477	602357	459817	419999	434732	597253	451103	537088	552480	339765	400427	408692	377836	289013	408260
	407.351	90.79	62013	46778.9	47730.3	147511	148571	213927	126758	168710	137656	123247	141124	123287	158911	91910.2	192545
	408.31	54.75	1.18777e+07	1.14663e+07	8.70417e+06	9.32573e+06	9.85565e+06	1.07158e+07	1.07431e+07	1.30967e+07	8.90516e+06	7.45669e+06	7.58919e+06	7.38299e+06	7.50896e+06	5.97173e+06	8.44282e+06
	410.412	129.11	73401.6	62961.4	60225.2	91787.4	92867.2	83566.6	77879.8	80473.5	82841.5	74245.6	69746.9	80462.1	80370	63169.4	97168.2
	410.764	184.86	36532.4	59287.7	94701	56578.2	65262.1	24278.9	54686.3	0	51767	59018.9	33847.1	37860.5	44047.1	49141.7	73670.1
	411.173	41.11	33497.1	47496.7	50506.6	64206.2	70403.2	72784.1	38849.3	79909.5	0	31524.6	46745.6	47926.8	31660	50292.8	65339.6
	413.268	80.91	3.89653e+06	4.8495e+06	4.6307e+06	2.7128e+06	2.5514e+06	3.32221e+06	2.24596e+06	3.04258e+06	2.78569e+06	1.9983e+06	2.34021e+06	1.57814e+06	1.50303e+06	1.83358e+06	3.67447e+06
	417.37	43.99	150133	176922	173845	282014	261445	270990	333179	398635	588043	188699	170783	208519	178275	95336.5	139315
	419.317	103.09	0	0	754358	1.82572e+06	1.279e+06	0	628987	1.1299e+06	1.13529e+06	562144	1.12532e+06	584729	0	0	1.25082e+06
	422.295	102.07	307127	400513	340871	278749	299016	174998	201421	126803	251266	234545	178344	239616	200113	200173	241026
	423.36	24.01	134734	116742	116558	80128.8	103422	154601	211061	195034	345730	33891.1	0	36584.7	36728.2	0	0
	424.284	53.58	1.29251e+06	1.18497e+06	957331	991590	861350	1.2344e+06	1.02396e+06	1.48364e+06	588278	881182	945946	963499	839284	811550	1.08597e+06
	424.365	40.2	140053	195183	195333	192843	231971	386671	112656	128925	250946	104271	124556	122068	95578.2	92971.6	321898
	425.216	32.41	0	76126.5	0	172884	336866	97812.6	104767	0	0	51721.3	0	340296	105843	91027.2	307947
	426.248	29.77	95821.2	159399	143261	0	0	128840	106497	161398	246869	84999.9	70054.4	0	78900.2	38816.4	0
	429.212	74.56	273176	0	293319	173791	86601.7	57392.8	235098	109110	55603.8	0	59453	46818.6	0	69293.5	0
	429.242	82.38	60914.3	175052	137106	110834	87479.1	129405	0	149954	99696.9	89221.5	102248	62000.5	62459.5	87643.8	199884
	430.366	54.02	5.85789e+06	5.95082e+06	5.07938e+06	5.38599e+06	4.54355e+06	6.13065e+06	5.14042e+06	6.48585e+06	5.77496e+06	4.36024e+06	4.32366e+06	4.57721e+06	4.18355e+06	3.67795e+06	5.14414e+06
	431.385	54.89	2.24287e+06	1.95702e+06	1.86204e+06	2.3831e+06	1.89631e+06	2.83642e+06	2.4004e+06	3.19245e+06	2.81951e+06	1.70876e+06	1.77487e+06	1.89604e+06	1.74398e+06	1.24373e+06	1.81787e+06
	435.324	81.63	284771	361174	357386	288853	207535	271977	197736	300248	240329	189435	222923	140337	127951	184260	364428
	437.376	24.95	605458	630971	587397	462661	518559	803909	1.07385e+06	1.04412e+06	1.94723e+06	266573	135682	250907	260935	124759	179114
	443.176	418.42	0	0	0	0	0	0	0	0	19783.1	18579.4	0	16236.3	0	0	0
	443.235	22.18	0	122569	84315.6	65000.5	44392.2	62863.6	47721.2	60276.9	48281.6	0	113295	46817.4	70406.2	26291.6	92649.7
	445.402	54.76	1.67199e+06	1.67449e+06	1.65098e+06	2.06287e+06	1.76791e+06	2.06648e+06	2.16649e+06	2.37118e+06	2.55544e+06	1.6164e+06	1.65853e+06	1.74574e+06	1.57519e+06	1.17679e+06	1.53014e+06
	448.303	29.72	31860.2	35414.1	41374.1	37206.6	32957.9	32200.3	37516.4	62437.6	80193.4	34265.4	26077.7	38513.4	27184.2	0	0
	450.36	80.85	123134	147944	201972	160105	143970	134889	125995	160189	157787	111809	126745	88817.7	76069.1	100242	208516
	452.396	55.02	55711	92905.7	81159.3	112009	113827	152971	57004.4	84939.7	144560	51146.9	82996.9	55454.4	41954.6	50166.1	162125
	453.37	21.88	72348.2	71699.2	68176.1	78641.3	92884.5	168395	204082	263985	365753	28059.1	0	29664.3	23908.3	22890.5	46921.6
	454.279	34.36	710017	1.04087e+06	856538	728567	644284	827729	784985	875290	1.59624e+06	622910	520133	696027	568112	268389	327918
	455.336	69.62	207748	194047	170570	170003	249478	215308	153731	146516	166102	181470	180399	170015	174853	149378	329268
	459.828	102.5	0	85884.3	90542.1	87223.8	79172.5	0	0	91603.4	0	0	0	0	66493.6	49779.7	0
	462.36	34.44	208372	198164	232399	240378	260519	218097	200756	160439	117629	92664.4	107757	93337	79877	98134.4	164472
	468.391	39.77	205206	306459	271448	264020	305383	491913	159423	174953	356418	158537	169615	164906	128423	125943	431157
	471.381	28.66	168803	184697	170150	194084	163272	204381	221615	258994	437714	150409	130586	189148	132057	65157.3	91089.5
	474.315	63.96	536071	464174	571951	0	0	85711.8	0	0	0	0	0	0	0	0	40284.2
	475.417	310.7	53605.9	60042.2	58355	61267.1	67429	64027.5	59605.2	56566.5	52116.1	62223.9	57813.9	59100.6	52817.6	60398.7	93606
	476.335	34.36	226373	265763	279789	271167	238282	273100	298033	375841	602532	244727	213952	276825	227958	99077.9	0
	483.378	88.85	61847.4	98893.9	115064	103878	138037	94767.2	68083.5	49009.9	57272.7	57678.1	45525.1	35447.8	30257.3	74138.6	78264.4
	488.327	32.69	10245.4	19121	14500.6	22211.3	23992.3	25227.5	13412.3	15159.6	19383.3	13377.4	16447.2	16496.2	10621.7	14288	30321
	488.338	102.04	23427.7	36337.4	26620.2	12454.4	43023.7	55236.5	38286.6	25632.9	50589.3	9866.9	8062.58	6238.57	28856.8	6304.05	29890.4
	490.283	102.15	60870.5	77897.8	56285.5	45920.4	49917	39268.1	38227	0	40510.8	42719.8	36609.7	40835.2	36108.3	33156.8	50542.6
	491.369	34.36	40220.5	53382.5	50226.1	57253.6	53002.5	48508.1	65781.9	73817.8	145323	53024.1	44782.7	56191.8	46705.3	22206.8	0
	491.376	62.17	0	76811.6	94920.6	86439.6	101689	75373.4	50910	40321	0	41588.9	40428.5	27554.2	24447.2	62678.5	63856.3
	493.364	28.66	146888	188397	131202	126365	116177	176017	168008	185771	305430	107891	100326	146568	110363	55150.9	72552.3
	494.354	28.73	0	0	0	33992	31192	0	0	0	0	31456.4	29996.6	43340.6	32359.1	20308.8	0
	495.383	207.39	30147.4	34361.6	21840.2	29231.6	44427.3	28978.6	16101.7	20436.3	21013.2	14438.6	17038.2	13076.2	9003.13	9216.46	26197.9
	496.423	53.71	76392.5	126559	114508	138588	144738	193055	75235.3	103774	188725	67003.8	108036	67509.5	51058.1	63587.4	199832
	500.248	25.82	0	49864.5	49632.6	44884.7	32464.3	0	38186.7	40132.6	97366.4	35266.9	22772.7	47733.9	31191	0	0
	502.349	29.68	121861	172182	218211	204867	210764	179321	0	101631	0	101180	93060.1	85302.6	0	114863	148568
	509.384	66.98	0	38821.9	108599	149386	237103	179863	148630	397532	107218	68978.5	348342	83626.2	0	67826.5	946227
	510.414	64.83	0	0	57994.2	91219.6	109060	93977.8	65148.8	0	0	39779.5	133343	43795.6	0	33057.6	0
	511.311	19.14	0	83111.7	0	0	62301.5	0	0	0	36929.9	67546.7	0	35454.5	0	22264	71430.8
	512.418	38.66	205265	304404	267208	272272	329090	504557	164820	179129	371013	148188	185142	160049	131426	140100	425040
	514.397	27.38	29857	80451.9	87196.9	53683.1	91087.5	44005.6	21530.2	26732.9	22416.9	0	0	0	0	17899.4	31678.2
	520.511	229.86	147415	338743	270262	340613	204702	176044	164772	233032	221748	256532	403803	347181	183541	142011	216563
	522.599	243.68	0	57085.8	43671.8	70417.1	77854.4	58809.9	40899.2	60563.3	62310.9	39454.1	51684.8	33375.7	37446.6	194829	74952.5
	523.327	50.84	42121	33033.9	31519.3	80297.2	85512.7	104688	67559	81758.3	64945.9	62940.2	86783.8	63781.2	77059.3	48994	121418
	527.405	85.95	158124	237999	277916	254545	323680	239152	166530	133267	147860	137699	113458	88725.4	84452	189299	186789
	528.413	30.24	81372.3	182516	198651	127736	199537	111323	58840	75789.7	58187.8	44446	0	41040.3	0	46216.6	82485.8
	530.444	123.13	99760.2	131543	132694	176722	201879	96433.1	88832.8	86124.2	121615	75372.6	89355	67607.8	42119.8	50855.5	163204
	535.399	123.12	103193	134278	121725	134409	142115	86888.8	71374.3	78078.2	93744.6	62425.4	76476.5	55041.8	33950.7	39827.1	128212
	535.403	60.23	97441.7	139370	172970	148628	182009	129858	102507	79225.8	76343.7	75043.2	70406	52732.6	44978.8	123306	125233
	537.538	246.39	102906	187628	0	99649.3	0	82096.5	67371.2	82382.9	53663.2	64136.5	91635.7	98637.2	55111.6	88134.6	106676
	540.449	52.66	81196.5	122724	108016	137851	149411	200211	76520.2	112405	172252	65110.8	105825	68320.3	51261.7	63138.5	203352
	542.429	33.48	47883.5	119029	137239	86799.3	152090	81547.9	38905	48513.7	31911.5	28870.6	26927.2	26703.4	0	32605.1	54557.8
	549.418	84.65	195526	311215	360974	297599	387430	294254	213616	171531	177100	155266	139627	111683	94410.2	214387	235201
	550.63	313.54	0	95267.5	0	106115	123723	74014.8	0	68483	98868.7	0	0	0	0	142318	0
	564.362	19.54	76320.8	106030	95371.6	128522	105144	110923	88823.7	91384.3	99383	66033	139693	87118.9	45808.6	69028.8	211161
	565.569	318.4	175878	330184	153790	160870	163900	123431	100419	122176	88376.4	110091	169144	199471	90314.3	134222	148290
	568.389	28.74	0	274164	347617	272359	0	260580	0	146636	0	124271	110486	100258	75234.9	186287	206535
	569.436	310.68	320748	364167	401264	385059	364484	350628	370961	406969	339315	363094	375452	369527	356358	381539	559178
	571.432	83.36	226989	347384	411183	348614	435278	331640	234674	193657	222553	189831	165516	131875	117840	268874	282253
	572.439	29.73	62706.4	145461	151152	99601.8	155538	92776.5	47641.1	59386	49587.1	34257.7	0	37212.3	0	38516.1	65318.3
	579.429	58.44	104305	161498	198570	166098	194793	150247	115599	90341.1	90935.6	85420.3	79181.3	65172.1	55863.8	133749	144978
	584.476	51.35	67165.9	111790	99831.8	121295	130598	187847	63267.3	95579	160633	56586.8	88476.3	62132.7	45268.2	55817.1	164358
	586.455	33.07	43792.1	106301	116909	68270	118338	66025.6	32151.3	39576.6	30705.6	0	0	23502.4	0	27571.5	45329
	587.552	318.18	195797	290220	132484	117237	125433	143220	78031.1	91680	68366.8	86298.4	139072	157837	72885.2	105506	118356
	588.412	102.74	711619	857144	0	0	0	0	0	0	0	0	770626	376028	0	0	408884
	593.444	82.11	229684	363045	433303	348676	457314	339895	249658	178950	208062	188529	154819	129894	116437	283159	267681
	593.601	357.42	182031	406694	154429	177587	176420	151121	116498	156029	117161	156885	206053	273381	122547	136321	193395
	598.491	60.91	23170.7	30527.3	32931.1	62520.2	55686.6	54137.9	29966.8	63092.2	52163.4	25096.9	52508	25884.8	18121.5	23577.7	77414.7
	598.556	377.32	80855.2	45615.9	60362.1	44026.8	49304	82987.5	36094.1	51304.2	30358.5	27021.9	29062.9	21213.3	19614	19798.8	41264.9
	599.366	18.88	0	66844.6	0	17971.4	53413.4	0	0	13922.5	31060.1	53299.9	0	23533.1	0	20589.6	63388.9
	600.471	37.35	159205	202266	199524	163401	228509	368602	105225	123146	231140	94365.8	112462	105382	88758.7	90620.4	287089
	601.442	57.56	104713	145440	189206	152309	170706	135896	122320	90053.4	80574.5	81892.4	71477	60571.9	51533.6	133271	130964
	602.574	350.64	0	0	32714.5	90111.3	55427.7	37733.4	22513.9	57367.1	47444.8	20915.5	51439.4	0	0	0	78937.9
	607.394	239.84	106877	82082.9	89548.3	161864	165548	163283	130694	145975	146686	127592	151323	138926	168804	98258.3	168523
	607.394	176.88	62140.3	53445.5	59443.2	95904.9	100512	102587	90568.3	87829.7	106577	86631.6	93736.4	76911.4	84477	54271.3	122760
	608.388	19.4	57109.2	84500.8	70882.1	91734.9	78706.1	75301.6	59216.5	64712.6	72759.6	52327.2	85725.6	63662.6	32327.4	52980.2	145282
	610.186	221.01	261165	253060	274343	329583	606501	3.16172e+06	528574	738364	242860	147542	285855	559981	218612	224946	536415
	612.184	221.02	78243.8	72943.1	79239.2	98628.3	205466	1.35383e+06	191070	279033	74734.8	39451.3	92603.4	205841	67029.2	65475.1	174237
	612.417	28.26	79844.5	109368	165604	136045	156237	143684	139882	90013.4	74751.2	62620.7	64097	59513.1	43261.3	101111	114354
	613.183	221.01	28202.1	26006.2	28306.7	36702.9	69464.8	494148	62739.4	91386.3	24902.4	0	31543.7	69225.5	22776.3	23348.8	58596.8
	619.616	73.83	1.94878e+06	1.38246e+06	1.33871e+06	1.7621e+06	3.16095e+06	2.45779e+06	2.1098e+06	1.95981e+06	2.52932e+06	1.75487e+06	1.88991e+06	1.82759e+06	2.01095e+06	1.38542e+06	1.86256e+06
	623.455	56.7	88437.9	130418	158430	137902	155410	122214	97672.3	79125	73073.9	71451.1	67764.6	55340.9	44535.3	118851	131726
	624.42	176.92	28649.9	23087.4	25930.7	44642.5	42502.6	46430	37373.9	41810.3	41262.3	33939.4	39864.8	34830.6	37163.9	23579.9	52464.6
	626.588	388.98	101130	60299.8	73079.8	57748.6	65503.7	102588	48796.7	67255.2	38670.5	39799.4	41298.8	30950.7	28431.6	29755.9	67595.7
	627.357	20.28	0	0	49511.7	0	129020	42839.9	0	53795.8	0	72488.4	0	0	172205	65450.3	0
	628.502	50.24	58692.4	88162.6	80414.8	96142.5	105740	157592	49671.4	70190.6	135693	45691.2	66351.9	50483.8	39911.7	44781.6	133305
	628.554	349.38	235502	254754	263458	305140	274895	239110	251859	239433	251015	285482	262909	275975	240403	224554	388908
	629.375	177.01	41289.3	0	0	51326.9	44192.5	61980.2	0	0	46483.2	35061.4	47185.7	39539.3	42706.6	0	0
	630.621	366.89	41196	83432.6	77974.4	108897	66845	53176.5	60767.5	94543.9	95353.1	99345.1	131323	144898	74298.8	60103.6	91919.6
	632.637	380.6	12517.2	16610.4	14846.2	35570.1	36394.8	22515.5	29272.8	32534.6	33025.2	29720.3	31970.8	24040.8	25775.4	22568.7	39848.1
	633.51	349.38	233572	243069	225951	238884	222264	238424	218710	212391	198583	226801	219140	233574	208938	192902	350580
	641.598	73.75	278680	244730	168114	174656	125331	310661	117405	155561	122490	110547	124960	117095	124789	121216	173174
	642.518	59.49	0	0	23341.4	47641.5	39858	37712.5	23885.7	44252.1	41694.7	19910.5	38713.9	20773.6	0	18219.4	60434.4
	644.496	37.07	135864	165759	156720	131909	154828	286138	80646.8	88702.3	185823	81556	87644.1	91755.4	73891.3	71340.9	233039
	645.469	55.83	68113.6	109080	120064	110175	124177	105096	88639.2	63946.1	62892.1	58729	55397.4	45121.8	39895.1	96121.3	107401
	645.632	77.45	398357	282628	258923	377128	735037	515215	465402	432334	554310	398495	412862	421683	479075	269421	376203
	647.461	358.53	1.77807e+07	1.40541e+07	1.54817e+07	3.61269e+07	3.96238e+07	3.14456e+07	2.87396e+07	2.78275e+07	2.88427e+07	3.42801e+07	3.55811e+07	3.0134e+07	3.21417e+07	2.10743e+07	5.19184e+07
	649.663	101.22	1.16256e+06	1.15462e+06	848527	1.09461e+06	1.3612e+06	1.43024e+06	1.09891e+06	1.2218e+06	1.51862e+06	1.02871e+06	1.00143e+06	1.07785e+06	1.16404e+06	802550	1.11918e+06
	654.335	40.82	99938.5	80132.5	59812.4	32986.2	36865.8	27762	23251.3	30513.3	24708.9	18721.2	18362.2	11609.5	11639.4	11077	25679.1
	659.484	78.59	165784	241007	267036	231474	305483	232866	174420	135172	146601	131817	111632	103400	84392.6	194396	210412
	663.457	239.64	1.50767e+07	1.28009e+07	1.38234e+07	2.15585e+07	2.36282e+07	2.46883e+07	1.77586e+07	2.13527e+07	2.15318e+07	1.75553e+07	1.96221e+07	1.82993e+07	2.07468e+07	1.33777e+07	2.45688e+07
	668.077	22.32	0	17291.3	0	0	6921.46	55631.6	7010.15	28799.2	6432.28	17833.6	7208.55	0	0	9668.13	82310.7
	671.648	78.46	218287	145604	124582	222122	445610	271952	263590	227528	315444	232005	238246	257672	275351	163109	195157
	672.528	49.28	46349.9	67975.3	62232.4	72473	79470.6	136046	36049.2	51358.4	101738	37293.4	49467.7	38622.1	30602.9	33940.7	95124.6
	675.678	102.01	7.51599e+07	7.00836e+07	5.24836e+07	6.75524e+07	8.74269e+07	8.93627e+07	6.81359e+07	7.42273e+07	7.88593e+07	6.29639e+07	6.35684e+07	6.65801e+07	7.16194e+07	5.38215e+07	6.94535e+07
	680.482	239.79	8.71118e+06	7.22632e+06	7.56183e+06	1.35309e+07	1.32016e+07	1.44712e+07	1.02203e+07	1.12919e+07	1.16832e+07	9.70412e+06	1.09979e+07	9.99131e+06	1.20378e+07	7.41177e+06	1.35268e+07
	684.206	275.02	499315	552511	581407	660857	546763	2.04227e+06	751113	829973	575370	364035	623998	884124	535905	430530	1.43671e+06
	685.437	239.84	5.55729e+06	4.60131e+06	3.90618e+06	4.8078e+06	4.63911e+06	7.49039e+06	4.10704e+06	5.45167e+06	4.83217e+06	3.73839e+06	4.39385e+06	3.88339e+06	4.15546e+06	3.23587e+06	5.36675e+06
	686.203	275.03	219390	250071	249099	309588	244086	1.04152e+06	352001	369189	255135	153589	288659	409938	230379	188764	692826
	687.203	275.02	86438.3	97805.2	101785	117650	98454.8	433439	138107	146700	98160.7	59266.7	111424	162041	92437.8	74739	278575
	687.517	362.98	125352	91640.7	89146.1	96075.2	91980.9	162198	61026.5	100872	71753	63212.7	69304.6	56560.8	54709.2	39563.4	119836
	690.603	76.79	62571.8	54083	0	0	0	70006.6	0	0	0	0	0	0	0	0	0
	696.441	19.32	20231.7	30397.4	24316.1	28390.2	30395.4	25144.7	22242.5	0	0	0	24853	20929.1	0	19961.2	50496.5
	697.659	102.04	2.09e+06	1.80467e+06	1.25297e+06	1.65752e+06	1.42561e+06	2.37409e+06	1.16409e+06	1.39112e+06	1.40331e+06	1.12801e+06	1.2695e+06	1.08199e+06	1.23938e+06	1.07062e+06	1.44335e+06
	700.575	190.81	60738.5	70558.5	105751	67346.7	125192	121018	121970	113283	101877	84144.2	51911.6	38981.6	96970.7	94384.5	156332
	701.412	240.1	568518	547336	498004	757512	704729	795716	718279	901441	770470	688489	778259	701770	716679	587715	1.07076e+06
	705.726	128.95	215699	183672	161969	245412	465219	246567	273132	227056	369146	239911	240983	271115	287628	161427	211770
	707.493	239.84	2.93511e+06	2.94122e+06	2.81895e+06	4.29138e+06	4.60332e+06	4.16914e+06	3.6882e+06	4.03714e+06	4.54007e+06	3.74883e+06	3.99019e+06	3.6244e+06	3.81109e+06	2.94281e+06	4.93526e+06
	711.509	53.82	27473.7	39408.9	44038.3	35327.6	53856	41038.9	33072.3	26386	26375.4	23684.7	18324.2	18373	0	34167.5	38285.9
	719.634	59.54	0	447095	411586	0	461615	402103	511751	652616	553494	458165	292081	0	386770	383685	717769
	726.025	75.21	2.19336e+06	3.13553e+06	2.73395e+06	1.08159e+06	1.5676e+06	1.80399e+06	2.03543e+06	2.09949e+06	1.71226e+06	1.61326e+06	1.11186e+06	544793	1.14573e+06	1.13333e+06	2.30572e+06
	727.636	38.29	13736	15070.5	58615.4	11897.6	126448	48173.1	38630.7	52232.7	28100.6	72374.4	11592.6	30041.3	164329	74461.3	47525.4
	728.591	96.64	93805.7	141519	113530	61215.7	177939	191824	260858	372714	239995	177190	65815.6	0	133380	137805	275628
	729.651	48.86	174875	282861	216453	110576	174988	167404	0	0	0	160941	120206	68236.5	127838	112079	0
	731.742	128.94	686035	998631	831899	502172	661664	681338	634940	586868	552671	570676	475285	332204	466623	407356	745562
	732.299	102.08	198059	165901	145636	214787	442927	236761	270828	231236	339198	212608	229110	244347	265515	160753	196710
	734.651	223.17	1.75524e+07	2.38256e+07	2.35034e+07	8.6773e+06	1.85056e+07	1.90379e+07	1.97724e+07	1.94063e+07	1.70289e+07	1.63633e+07	7.05016e+06	3.9575e+06	1.27164e+07	1.48226e+07	2.2827e+07
	737.255	238.59	0	125434	122383	0	0	171815	0	0	166512	0	113245	125527	103096	0	172761
	739.609	79.58	2.18752e+06	2.09902e+06	1.72247e+06	1.4119e+06	1.54093e+06	1.75816e+06	1.74403e+06	1.85735e+06	1.53527e+06	1.63577e+06	1.53845e+06	1.27392e+06	1.38923e+06	1.41862e+06	2.37544e+06
	740.555	199.79	454654	308499	248812	285065	273209	418154	242762	266035	261838	249758	244118	254338	272615	230724	303582
	741.534	176.15	144060	231438	177313	347440	327947	219263	219166	242223	285508	292875	272765	202357	189710	161042	399113
	743.631	154.09	33921.7	82498.5	57120.4	101209	121112	78740.5	54459.2	92504.1	82428.4	98964.4	75871.4	52758.9	30169.1	31799.5	161923
	745.779	271.86	146151	194165	135909	223825	191155	174352	137088	164135	167635	163670	156253	148479	122219	109486	254670
	749.679	78.29	465260	468379	442856	216115	325997	334942	334639	236144	217476	220137	120395	106653	167138	201909	286717
	750.604	102.66	508767	1.02284e+06	993340	321022	727140	668611	715806	954948	859161	684887	449598	211918	458859	555135	1.00403e+06
	753.723	128.99	0	126021	0	215340	259468	104301	95936.1	183036	178216	234649	154919	87874.5	0	0	354051
	755.506	362.95	59178.9	174812	122260	290951	297596	133647	122874	196991	248203	251805	205263	127400	75571.8	69762.1	331531
	757.029	236.09	2.88929e+06	3.12901e+06	2.88372e+06	741495	1.59102e+06	2.62489e+06	2.01531e+06	2.47438e+06	1.65441e+06	1.67583e+06	641428	308014	1.35048e+06	1.43364e+06	2.61287e+06
	758.093	20.41	0	0	0	140759	152599	0	0	136356	108833	133800	92374.2	64457.3	0	0	221871
	758.651	198.86	1.17465e+07	1.4111e+07	1.25311e+07	4.40749e+06	6.50367e+06	6.02441e+06	6.76209e+06	6.85904e+06	5.93112e+06	5.16602e+06	4.22924e+06	2.94853e+06	3.75528e+06	3.78847e+06	6.47612e+06
	760.223	342.58	0	156547	0	182558	165896	114685	0	133429	143840	140864	129148	89392.9	0	0	195972
	762.751	378.16	2.69903e+06	4.09862e+06	3.2638e+06	1.58104e+06	4.14527e+06	4.04521e+06	4.74155e+06	4.89877e+06	3.92225e+06	3.69001e+06	1.45823e+06	585630	2.64803e+06	2.92557e+06	4.5882e+06
	769.714	408.78	152903	396141	245757	596569	576985	337442	299408	421673	536698	476491	445037	294179	187135	193237	715957
	770.062	231.52	0	188152	0	318933	291703	170668	152955	219246	281796	259276	235221	157562	102120	102409	373940
	770.065	192.55	20163	33930.5	38859.4	26837.3	37278.7	33900.9	24448.2	14640.7	22645.6	17101	14330.6	15451.8	11092.8	26130.9	29506.6
	770.345	232.17	0	0	0	23312.3	99587.1	0	0	0	0	102459	22683.1	0	0	0	0
	770.855	537.92	196581	319356	244783	139145	334556	296980	362633	432471	386384	287007	145044	54876.4	177955	214194	462320
	772.276	369.32	9.52937e+06	1.14462e+07	1.10077e+07	1.37097e+07	1.33279e+07	1.24981e+07	1.622e+07	1.91293e+07	3.24588e+07	9.61053e+06	8.2196e+06	1.18333e+07	8.67629e+06	3.53032e+06	4.59942e+06
	774.256	251.54	141815	180991	117950	97381.6	326833	270659	381659	423900	0	266872	81026	0	196451	202546	396549
	774.64	338.81	0	86072	0	0	104933	0	111575	115079	109477	96597.7	0	0	63476.3	87383.2	155700
	776.236	122.69	405812	560960	476906	526104	1.02183e+06	934909	1.12185e+06	1.28411e+06	1.09465e+06	897745	428932	230542	709747	765413	1.22373e+06
	788.29	238.06	1.12789e+07	1.62656e+07	1.08513e+07	5.32496e+06	6.52872e+06	5.96104e+06	5.78646e+06	7.18482e+06	5.88857e+06	6.01119e+06	5.50138e+06	3.37838e+06	3.02652e+06	3.35731e+06	6.44999e+06
	791.05	235.2	0	0	0	252986	252051	168803	186624	222369	0	245481	319999	324043	208516	228453	407997
	791.579	212.93	0	0	0	0	200402	180161	209677	254297	195971	164501	0	0	135515	142170	242047
	798.674	377.32	256927	677436	387462	948794	879548	580169	493917	728575	868143	714188	784963	453575	295415	288013	1.26566e+06
	800.842	358.53	236393	538037	329130	651219	655723	515567	320655	613199	478049	517976	483823	320237	182754	197550	913332
	801.344	410.04	0	0	26891.5	0	94828.1	0	21440.3	0	0	39363.4	0	14797.5	80220.3	32559.3	0
	802.611	192.61	266251	359713	229724	220373	336437	293041	314773	336340	312715	296840	206129	110511	191845	177530	349317
	805.062	232.8	2.17484e+06	2.59817e+06	2.52839e+06	1.40894e+06	1.72275e+06	2.41115e+06	1.92877e+06	1.98655e+06	1.65336e+06	1.52026e+06	1.25617e+06	798247	1.48377e+06	1.32659e+06	2.66602e+06
	808.08	235.53	2.21534e+06	3.3023e+06	3.61775e+06	924255	2.06709e+06	1.74837e+06	2.10432e+06	1.83736e+06	1.6461e+06	1.41689e+06	915838	567993	1.23897e+06	1.36245e+06	2.42263e+06
	808.549	172.24	1.21579e+06	1.61029e+06	1.78463e+06	1.32999e+06	2.06824e+06	1.9513e+06	2.29212e+06	2.42902e+06	2.28011e+06	1.74675e+06	1.35198e+06	960941	1.42881e+06	1.45868e+06	2.69372e+06
	809.086	239.43	8.08013e+06	9.31249e+06	1.1547e+07	6.34452e+06	1.06582e+07	9.61193e+06	1.0155e+07	9.5382e+06	9.67285e+06	8.88713e+06	6.21555e+06	4.43471e+06	7.59409e+06	7.03054e+06	1.1114e+07
	810.118	102.48	278256	772901	447131	1.20064e+06	1.2624e+06	762103	597139	1.07432e+06	1.01276e+06	1.07281e+06	904321	524967	304717	321185	1.93729e+06
	817.695	421.5	203762	305354	307435	154238	247302	240028	266143	320915	264587	234906	142240	114910	194113	199337	347280
	822.095	236.07	118315	176693	198495	116635	140758	144863	142090	146213	133992	126171	94462.2	75765.7	113893	119037	190728
	822.64	274.05	311685	731354	452688	1.20708e+06	1.39702e+06	861645	710219	1.30457e+06	971770	1.15585e+06	1.0075e+06	574091	330033	369140	2.23333e+06
	824.351	496.02	330194	322460	396773	188480	307304	301320	298080	279184	215194	278495	148508	120962	200608	216814	281172
	826.609	184.65	410618	907675	397444	867043	864372	635521	534118	759231	812066	713562	736417	501630	323762	390465	1.27813e+06
	827.463	20.32	287599	506111	346455	644827	643017	575931	360075	694426	447984	533565	470028	336447	180349	221163	1.07785e+06
	829.861	418	194304	231878	223514	133042	178566	259117	239162	301079	206227	165587	126918	83610	142221	142433	262202
	832.244	361.16	141983	243825	281592	115480	177114	0	191144	0	150972	148404	112643	107498	124067	118613	257685
	834.242	361.18	2.26114e+06	2.81553e+06	2.47004e+06	1.43922e+06	1.59012e+06	2.94191e+06	1.6325e+06	1.95322e+06	1.73311e+06	1.74247e+06	1.56329e+06	1.01742e+06	1.62941e+06	1.5062e+06	2.5916e+06
	839.793	429.16	0	713762	677810	464013	477118	0	438809	443391	462211	522693	530629	402194	447125	424969	630604
	843.589	193.18	190148	412609	227432	422570	449651	419771	259483	478788	378916	352360	376825	256109	128953	160675	723825
	845.708	426.35	0	69685.6	47775.8	89633.6	167235	89108.7	93888	150007	104065	128593	98144.8	49609.2	38670	44750.8	248274
	848.146	101.41	156111	342509	202195	506619	710891	445051	371175	636070	484455	546245	442991	247809	159311	192192	1.13121e+06
	848.542	192.65	31298.4	94520.1	106138	153127	77671.8	38629.9	27750	24137.1	108103	52213.4	85675.6	59017.4	37886.9	28571.5	57816.6
	851.851	370.23	557583	1.1334e+06	540454	1.21847e+06	1.46966e+06	1.08182e+06	953139	1.40154e+06	1.13652e+06	994931	1.05783e+06	594753	467142	559709	1.98662e+06
	854.123	458.23	771363	586405	478691	371033	307057	770779	344966	495519	323795	300161	344846	337464	397383	358146	515067
	854.123	484.75	137277	344912	119449	260189	230033	203939	203331	238189	270750	215684	200481	147372	120602	136615	359590
	854.123	509.8	265608	551764	301366	506269	595326	622722	394235	662025	455672	438817	495543	288658	197493	219733	953819
	857.589	193.54	438900	736921	405416	620727	673584	679309	516879	788461	542251	491437	517683	365296	272156	318216	950559
	859.255	361.18	202338	285317	269424	120053	135910	267211	151585	189358	162787	158716	136547	96385.2	154613	145373	239088
	859.635	62.27	142368	224400	285810	176204	297243	310354	316469	261993	244668	258452	130055	101532	222309	238102	389411
	860.62	203.09	0	28141.3	27875.7	26327.8	26361.1	0	25653.3	26702.2	24461.5	28300.3	26245.9	25599.9	23238	24574	36738.7
	861.535	176.13	42727.1	63512.9	72178.2	0	64277	0	50542.5	71770	53799.8	44383.4	28569.3	24615.5	38255	0	74272.8
	861.619	62.34	0	0	0	33953.7	43702	0	36749.6	0	39598.2	49006.7	37438	39582.6	34555.3	42337.7	58407.4
	863.821	101.6	32449	90094.7	102510	166380	79036	0	0	0	113730	48488.8	82651.1	57476.2	36863.9	0	53404.4
	865.595	200.79	61451.9	81450.4	102611	58337.9	98080.8	110030	105394	84918.1	73639.2	76608	0	32059.1	65549.7	75243	122690
	866.785	401.96	140572	242922	170016	113586	125699	103577	110840	146192	155970	165037	135137	88845.6	69693.7	84890.7	149867
	867.492	102.43	33021.2	93847.8	29727.1	97396	70145.3	53100.8	50877.7	63777.8	72276.1	61886.7	65256.1	40294.8	25872.5	35121.9	107825
	871.719	426.28	0	121581	124746	295738	132350	68694.4	105644	112603	210406	95534.2	165348	86529.2	53460.6	50114.4	151861
	879.759	395.75	90646.6	87888.1	93018.3	58113.4	60671.4	55419.5	50433.1	56905.1	54556.9	52844.1	53925.4	52119	47012.1	44046.1	76496.2
	879.777	395.57	280999	661747	214959	510004	631291	540716	472573	579415	493598	436187	394427	287675	244261	275413	721104
	880.721	396.42	217441	355998	199402	239646	362733	368936	280615	403538	306422	262950	275297	165864	146271	185141	473625
	881.841	441.65	837452	1.80829e+06	1.20914e+06	919454	757756	691596	814281	1.24039e+06	1.15031e+06	1.22791e+06	1.28379e+06	670213	683660	578839	1.23592e+06
	886.562	102.07	228694	462552	180346	315135	362529	420425	299299	365168	301842	255811	234857	185955	159145	183322	444273
	887.579	160.32	44381.8	60673.8	79227.9	79868.1	133048	180450	135723	113757	104375	127291	44952.5	35598.7	115435	150798	211852
	887.845	377.35	256179	406079	427653	180731	280136	282195	287650	251844	268197	269824	207143	149090	199976	171080	356493
	891.498	20.28	31716.6	91508.6	88169.3	138197	65248.2	0	0	0	100096	38012	75950.9	57482.5	28730.1	0	0
	892.53	229.73	41276.7	101040	37005.8	107093	139641	96496	94441.5	146054	106377	97709.2	87186.2	50754.7	41939.8	57528.6	232076
	892.538	159.35	0	0	40409.3	0	0	0	32523.1	35603.2	0	51631.6	0	18701.6	97499.6	44063.9	0
	894.556	237.09	28288.5	91361.9	30710.6	78728.2	84308.6	58526.4	57630.5	83864.1	72816.8	75790.9	57012.5	41460.1	25320.6	35078.3	136643
	906.264	372.8	1.44303e+06	2.11725e+06	2.26805e+06	1.01931e+06	1.45525e+06	1.54267e+06	1.59639e+06	1.30811e+06	1.38812e+06	1.37619e+06	1.09739e+06	774229	1.04458e+06	907472	1.83469e+06
	906.611	194.26	118502	312296	101982	187227	0	213101	229732	249424	223534	201718	163023	112493	112459	137944	330424
	906.99	396.94	246657	198600	230622	142912	118755	650833	297872	153191	168231	111133	259746	206668	68845	52996.9	1.03572e+06
	909.549	176.28	430699	572883	286394	316219	438775	472888	386864	429173	503219	416931	341594	354135	304337	347905	664084
	910.259	372.81	23862.4	61195.8	22429.6	49531.7	32598	26226.9	28612.4	30554.6	41720.7	41390.4	32496.4	28748.5	19096	22553.2	59891.6
	911.579	155.04	290439	366667	292358	110174	141989	284019	161916	182956	139939	135689	125328	78953.5	114351	95448	204571
	912.354	368.32	127362	110876	142964	71656.6	108591	80035.7	98264.5	74045	84563.6	94820.5	45564.7	49275.9	52897.1	70630.1	124496
	919.653	370.13	0	0	0	14545.2	28831.4	0	23034.3	18616.4	23402.4	22667.9	16813.4	15630	0	16772.8	39994.1
	919.72	414.74	15798.1	42739.8	0	34801.9	41442.8	29209.6	23657.8	42082.8	32591	35714.9	27039.1	19332	11593.1	16914.5	60608.5
	920.714	355.93	68221	99851.1	63802.7	68293.6	98812.3	76552.4	51464.5	49847.2	74096.2	83431.5	64889.1	64023	50916.4	53493.3	118194
	921.756	394.39	0	39423.8	43059.8	39796	110992	86803.6	135440	88871.3	103047	101266	83661.8	0	54814	61213.9	126957
	922.313	388.71	22008.7	70269.8	19219.2	51722.1	47631.2	30991	29552.8	48332	45948.1	52339.8	39606.4	29768.5	16521.1	21917.5	90460
	922.558	175.64	0	29402.9	0	0	34884.2	0	42126.7	0	51829.5	46270.3	35971.4	29140.5	32511.8	36355.9	51600.1
	923.772	396.42	0	0	77634.8	88850.9	309475	286378	456908	294354	351371	323799	161893	27282.7	177001	229419	414721
	924.573	219.79	0	31778.2	0	26679.3	44213.5	0	40787.8	35240.9	56595.5	53979.9	40075	45776.4	38499.1	44317	79207.2
	925.515	176.52	0	0	45376.9	51221.1	191752	197167	303141	182654	218413	200149	91705.5	0	109201	137135	266114
	928.624	101.87	0	69789.7	69025.4	48970.2	153327	243171	261859	172297	167493	166385	89064.5	0	109151	146396	215027
	931.532	176.61	49288.3	107619	116688	74425.3	185311	312216	346230	249675	214873	191854	123022	25973.1	147783	183054	291668
	931.598	177.1	0	60583.3	70155	40270.2	71804.1	81681.1	82750.4	93613.3	97119.5	85237.3	55004.8	30135	60711.3	56475.8	106900
	932.629	101.75	34475	91143.6	62691.9	85219	37570.6	0	0	0	54225.8	50350.5	43935.8	46826.4	30231.1	0	34903.5
	934.642	101.56	25495.2	69620	23315.6	40314.4	57552.8	39255.7	39267	53171.5	47729.2	50396.8	34644.7	23926.7	0	27050	86014.2
	936.709	347.85	0	79478.8	0	62939	54165.6	0	36303.3	49955.6	53667.3	56667.5	40935.6	0	0	0	90986.3
	939.598	101.58	0	40987.5	0	30242.2	22516	0	0	0	26080.5	23426.7	17147.3	17679.6	0	15419	30149.8
	944.845	389.13	26527.2	59874.8	23176.4	43735	41269.9	40509.7	28863	42101.7	41688.9	41486.1	31992.4	24785.9	15840.4	20999.6	65537.9
	945.564	247.62	0	0	0	0	71028.8	64274	81479.6	53035.5	64586.8	75691	47445.1	0	33300.2	43887.4	84602.3
	945.735	415.21	107131	51291.6	87101.9	164829	97515.9	73201.7	92157	57775.9	75882.9	113573	91691.1	195445	118926	97177.4	96569.5
	948.724	88.83	0	40703.5	50228.5	74019.4	164535	163599	207578	149620	180199	193102	135930	27286	98315.8	115818	214218
	950.615	377.32	0	0	52075.9	120486	255629	0	345848	221104	295873	313259	218357	44733.4	181158	237591	355463
	955.572	101.41	20338.2	51689.1	54400	71669.2	122449	220137	203383	148505	142806	147930	114368	31208.4	113814	145136	200598
	955.594	79.83	13960.2	37855.7	12974.6	27776.4	25950	21812	13425.9	23904.5	25857.6	24851.6	19012.7	16729.7	0	11999.7	45305.5
	955.797	377.28	21695.3	68896.3	59336	31647.1	118662	37761.6	0	0	38236.7	44799	0	20642.4	0	27188.5	55108.4
	956.633	377.32	0	27262.5	53063.5	0	140512	247402	236857	167742	169627	161554	99789.1	0	121645	162137	208792
	958.203	20.36	0	21355.3	0	20818.5	55334.3	53276.3	68735.2	58899.7	66303	56564.5	27455.5	0	34839.9	48987.1	72395.9
	958.691	348.25	159875	135987	117330	76393	64407.3	208396	64403.7	114142	72711.4	61131.7	75652.6	55267.6	68367.4	65145.5	100909
	964.718	62.13	0	39293.6	11811.1	25467.7	29509.9	0	20942.4	28658.7	31182.8	29449.9	18925.7	15126.7	0	16098	50830.2
	966.546	187.93	0	31244.3	36746.5	32058.1	40042.5	0	20458.6	17736.5	17612.1	16920.1	16961.6	11119.6	9846.51	22481.2	24786.6
	966.826	389.12	0	33103.5	11926.9	20803.8	21979.2	20389.1	18168.4	22051.1	22399.6	23232.8	15912.7	11816.7	9543.63	13650.1	38989.5
	968.561	236.09	39689.1	16942.6	23002.3	41128.1	20848.8	29690	21491.8	17484.5	18231.2	23933.1	21257.6	46298	27600.5	22289.5	22736.8
	969.736	411.94	0	30106.2	10932	19495.7	17498.8	0	12803.1	23126.9	20752.1	18325.6	13392.4	12571.9	0	11815.5	33256.4
	972.776	387.81	0	0	12329.8	35274.6	120452	111620	156345	108639	125406	135562	62764	10774.3	71382.6	90679.6	158850
	977.73	387.39	0	0	0	22174.3	72095.1	126922	122668	92753.8	90041.4	88480.3	38787.2	8679.43	59611.7	68422.8	122516
	978.756	366.7	40679.2	58162.5	54804.7	49887.8	41716.9	40277.1	33829.3	27371.9	44153.8	40707.7	37990.5	39155.9	28725.8	32959.4	47580.5
	980.282	381.85	0	0	8799.06	23930.6	58276.3	70123.2	75917.4	71240.5	75255.3	75200.2	48589.5	0	41568	63152.5	82208.9
	980.789	371.98	0	23638.2	28733.9	62008.3	100680	191053	148693	117205	125084	140389	96712.2	29469	105687	137886	154811
	985.716	388.15	0	0	0	0	28649.5	53300	44025.3	40600.1	38145.2	35114.4	31759.1	0	37776.2	45226.4	39738.9
	985.746	387.66	21983.5	22597.2	18220.8	40220.1	27506.1	34259.6	23985.6	23557.1	24257.2	24070.5	26404.2	21866.7	29719.3	14693.2	28107.9
	986.76	368.02	0	0	0	0	14389.6	21927.2	20319.1	22128.6	18604.6	17457.7	0	0	10982.8	18808	26061.8
	987.765	368.23	51468	36887.2	22649.1	7198.18	12805.4	40311.4	18469.8	27259.4	16135.1	8956.11	8041.03	4019.06	10195.4	10830.1	22482.3
	995.334	396.3	0	0	51470.6	132928	105940	49399.1	79843.3	55411.6	72555.5	84329.5	89455.5	86395.2	110947	46166.2	108692
	995.752	412.46	60877	81124.1	56542.3	63477.1	73409	58210.4	48821.8	46379.6	62952.5	67552.6	58133.1	49033.6	46135.6	43814.4	96076.8
	995.782	366.73	59037.6	77442.6	49130.8	60540	67064.8	51972.3	39957.2	41799.4	54485.3	60590	48008	43880.7	40872.5	38827.1	88657.3
	999.815	378.27	0	0	0	27200.5	91666.3	106572	122751	94014.5	111865	142108	48369	8591.91	66806	92500.1	156195
	1004.77	368.46	0	0	0	27018.6	51419	74224.8	65608.8	60887.3	75606.8	89756.3	42265.1	9797.56	46339	64454.3	94460.4
	1006.79	376.48	0	0	0	21151.4	51711.4	91253.4	67484.8	63877.4	68799	79584.7	38996.6	0	54587.3	75594.3	87993
	1008.74	367.54	98415.7	74475.1	112992	175729	232285	154853	185053	136417	183356	172350	121181	129358	250717	125501	260578
	1008.74	61.17	0	0	0	0	26691.2	55312.3	38887.8	36819.9	42061.1	44118.6	24641.6	0	30500.7	45562.2	45883.5
	1010.82	387.32	17831.4	27439.4	34109.3	30658.6	37415.3	0	20781.9	15807.8	16670.9	14868.1	14066	9924.48	0	21855.6	23717.3
	1012.91	402.8	30103.1	37954.3	37916.1	34056.3	40099.8	55653	33096.3	29973.8	30524.4	34391.6	36061.2	29268.7	35066.8	21955	53453.3
	1014.79	377.4	45120.8	29523.2	32235.4	59069.6	39881.2	44179.8	32655.2	30946.9	30705.2	33757.1	36503.4	36657.3	44603.2	21227.9	50840.7
	1018.6	377.32	0	0	23198.9	47006.5	51125.5	37235.3	43532.1	29109.8	34387.8	37201.6	34656.2	31525.9	53704.2	28050.3	60400.1
	1018.82	389.17	55550	28743.5	44936.3	283551	187970	136118	154022	128978	115109	153692	160217	234730	188240	93498.4	208609
	1030.78	372.93	0	0	28477.2	0	69519.8	18119.2	18704.6	24509	14469.8	33566	0	14752.9	75145.1	30163.1	23135.5
	1032.49	101.6	37411.5	52827.7	75464.3	62739.8	81594	63756.4	56328.5	37295.5	36520.2	28802.4	30709	24611.4	17709.9	42965	50333
	1034.82	385.41	0	0	22132.3	38046	51308.5	0	41308.2	37325.8	43852.6	37268.6	27206.6	20253.1	46367.6	26921.3	71522
	1035	102.08	54203.7	55018.9	49375.1	63485.6	67006	70638.1	65684.9	70358.7	67299.4	60513.2	68114.9	62801.2	69473.8	53569.1	94804.3
	1036.78	377.32	81574.1	50916.5	69980.5	96524.6	120671	62504.6	137815	60426.1	90327	79023.6	56331.8	64046	134953	59931.1	147967
	1038.79	380.9	30564.6	49811.1	59177.8	50056	64802.5	46762.4	32121.6	25308.4	27813.9	28153.3	23571.6	16812.2	15806.9	36296.7	36105.9
	1040.81	389.18	25935.1	0	12226.5	63953.2	32579.4	54155	31016.2	27381	21420.9	24333.8	29270.5	50201.7	40198.4	18173.8	34070.3
	1042.95	415.87	20438.6	0	18341.2	28702.7	23572.9	28078.9	23242.7	20716	19305.3	20061.1	20030.8	17977.3	27627.7	14639.4	28315
	1049.83	377.26	0	0	34285.7	165354	108351	0	95269.3	54848	65477.3	80449.6	79801.5	126276	111492	46547.7	128366
	1052.77	60.16	19010.1	18200.7	24208.6	42953.1	59151	34735.3	50232.8	38850.1	45679.9	40405.1	25461.6	22291.7	50189.4	27970.8	70166.2
	1053.57	385.44	32318.4	133182	133529	162308	384163	78417.1	36571.8	18610	59706	78600.9	67555.7	38173.3	29766.3	104356	78636.8
	1054.3	389.95	88322.9	50722.1	64547.4	102269	122546	69871.9	127281	62555.4	87431.1	75803.9	53693.3	64188.9	129733	59832.8	140460
	1059.3	389.94	83383.8	54288.2	40223.2	28933	19605.8	89759.5	21409.3	43212	21464.9	17733.3	24695.1	19064.5	25868.5	20202.3	34529.3
	1064.31	415.39	0	9990.74	0	0	9142.95	0	0	0	0	0	10424.9	8795.67	0	8599.39	14728.4
	1067.55	401.96	0	16431.6	12500.9	0	16464.4	0	0	15125.2	0	15013.4	19266.3	14603.8	16560	15898.3	24551.1
	1074.72	29.12	55226.4	70018.6	43225.1	57014.9	64326.4	53263.5	38392.9	38287	51994.2	55672.2	50398.4	43443.7	39486.8	41449.9	76515.4
	1074.91	230.64	53579.6	68724.6	43098.3	54267	65212.5	54226.5	42178.4	41541.8	52701.2	56485.3	49136.2	44080.6	38753.2	40450	77461.8
	1077.35	175.7	25349.6	31994.6	48737.2	40799.7	47545.5	41926.8	34690.2	24176.7	21819.4	18617.2	18960.3	14872	11219.2	27648.4	31461.8
	1077.86	384.58	29520	114381	96897.6	143443	115685	42752.1	34819.7	34781	57826.7	85735	126069	94319.1	41769.8	59137.5	62809.4
	1083.31	389.76	28454.1	45712.1	50980.3	42037.2	54837.4	42922.2	29400.7	23323.5	24960.4	22950.1	19304.2	14822.5	12262.5	29685.1	31138.4
	1097.59	20.39	64817.6	46294	39794.9	25598.9	19762.2	82827.7	20822.6	37986.1	23297.1	18678.8	25597.9	18061.7	21555.3	19858.4	31331.1
	1129.32	396.49	23870.7	35730.9	42058.7	32238.8	45233.8	35186.2	23112.1	17740.8	20152.9	18951.5	16000.5	13327.5	10921.5	25564.1	26370.4
	1144.37	408.68	46011.3	52207.1	35535.4	44232.2	54938.9	45394.3	38745.5	34768.4	42807.1	48162.9	43698.2	41369.5	37486.8	40536.8	69388
	1146.33	348.24	47338.5	59081.7	39699.5	45378.6	54972.6	53546.7	43417.1	42302.5	48505	49888.6	49147	43761.7	39269.7	40562.4	80609.9
	1148.33	348.25	48130.2	57699	38425.1	47597.5	48640.3	52112.3	39466.8	40470.3	44176.7	48464.7	43086.3	41562.7	38299.2	38437.5	70132.3
	1162.77	28.76	48214.6	46478.1	69387.2	102225	124609	64532.2	73353.3	92075.3	78764.1	77770.9	68460.1	56750.2	38798.6	29473.4	183098
	1163.36	234.33	52748.4	30957.3	25292.7	16481	13626	64370.7	12313.1	26784.7	14915.6	11065.5	17070.1	11286.9	15613.1	11551.2	19079.7
	1168.85	81.93	9044.08	11280.8	16074.7	13510.2	16049.8	15028.6	12960.9	9851.57	8474.87	0	6080.76	5870.45	0	10575.4	12026.9
	1173.36	469.31	17667.8	25901	30533	24715.9	33560.8	26539.3	17664.8	14105.2	16396	13150.8	11811	9461.44	8256.51	19587.3	20269.3
	1194.89	236.97	42676	38805.1	28096.2	0	0	35509.9	45332.3	28051.5	11233.1	33572.7	45325.8	34489.4	55722.8	17436.6	53311.7
	1198.3	235.15	45574	74824.2	29157.6	30027.4	29498.6	19677.2	36107.8	23802.1	0	27759.4	26048.3	31694.8	56323.9	14614.6	43287.7
	1198.81	236.91	880769	859167	892887	1.48748e+06	1.72507e+06	1.72097e+06	1.33075e+06	1.19599e+06	1.36001e+06	1.58904e+06	1.41053e+06	1.16071e+06	1.44696e+06	987396	2.10411e+06
